# Supplementary material for: An insight into the runs of homozygosity distribution and breed differentiation in Mangalitsa pigs
Source: Front Genet. 2022 Oct 18;13:909986. doi: 10.3389/fgene.2022.909986 (PMC9632489; doi:10.3389/fgene.2022.909986)
Supplement: Supplementary file 1 [file Table1.XLS]

## Sheet: Sheet1
	CHR	SNP	BP	AFF	UNAFF	percentage_ROH	jitter_mean	Bin_begin	Bin_end	population	Z_score	p_value
BM
	7	DBNP0000926	104807152	0	13	56.3171	12.9529	104	105	BM	2.83414	0.997703
	7	ASGA0035601	105616538	0	13	57.3728	13.1957	105	106	BM	2.92944	0.998302
	7	H3GA0022757	106416319	0	13	57.0791	13.1282	106	107	BM	2.90292	0.998152
	8	DRGA0008496	29837158	0	13	56.9833	13.1062	29	30	BM	2.89428	0.9981
	8	MARC0034036	30842695	0	13	57.1985	13.1557	30	31	BM	2.91371	0.998214
	8	ALGA0047307	31112119	0	13	57.3109	13.1815	31	32	BM	2.92384	0.998271
	16	MARC0083773	21461230	0	13	56.6919	13.0391	21	22	BM	2.86798	0.997934
	16	INRA0051258	23853929	0	13	57.2911	13.177	23	24	BM	2.92206	0.998261
	16	ALGA0089666	24099080	0	13	57.3833	13.1982	24	25	BM	2.93038	0.998307
	16	MARC0062893	60737946	0	13	57.3615	13.1931	60	61	BM	2.92841	0.998297
	16	ALGA0091022	61905792	0	13	57.382	13.1979	61	62	BM	2.93027	0.998307
	16	ALGA0091029	62119180	0	13	57.2692	13.1719	62	63	BM	2.92008	0.99825
RM
	7	H3GA0022859	113244394	0	12	50.7354	12.1765	113	114	RM	3.71673	0.999899
	7	MARC0083332	114637766	0	12	50.7974	12.1914	114	115	RM	3.7236	0.999902
	7	ALGA0044526	115164638	0	12	50.4977	12.1194	115	116	RM	3.69045	0.999888
	7	ALGA0044674	116954912	0	11	46.4443	11.1466	116	117	RM	3.24213	0.999407
	7	DRGA0008168	117069189	0	11	46.6538	11.1969	117	118	RM	3.2653	0.999453
	15	DRGA0015443	125913655	0	12	50.3536	12.0849	125	126	RM	3.67451	0.999881
	15	ALGA0086847	126041927	0	12	49.9554	11.9893	126	127	RM	3.63047	0.999859
	15	ASGA0070428	127431430	0	11	46.6242	11.1898	127	128	RM	3.26203	0.999447
	15	MARC0047787	128462408	0	11	46.5006	11.1602	128	129	RM	3.24836	0.99942
	15	SIRI0000162	129798464	0	12	50.6584	12.158	129	130	RM	3.70822	0.999896
	15	ALGA0086959	130706433	0	12	50.8076	12.1938	130	131	RM	3.72472	0.999902
	15	ASGA0070514	131745271	0	12	50.8161	12.1959	131	132	RM	3.72566	0.999903
	15	ASGA0070538	132271433	0	12	50.8178	12.1963	132	133	RM	3.72585	0.999903
	15	MARC0082467	133269167	0	12	50.8292	12.199	133	134	RM	3.72711	0.999903
	15	DIAS0002965	134006845	0	11	46.3407	11.1218	134	135	RM	3.23068	0.999383
SM
	11	ALGA0063811	80694285	0	20	66.8682	20.0604	80	81	SM	3.76593	0.999917
	11	ASGA0052001	81525274	0	18	60.6422	18.1927	81	82	SM	3.25008	0.999423
	11	ASGA0052063	82328383	0	18	60.659	18.1977	82	83	SM	3.25147	0.999426
	11	ASGA0052235	83838377	0	18	60.6219	18.1866	83	84	SM	3.2484	0.99942
	11	M1GA0015546	84786789	0	18	60.6023	18.1807	84	85	SM	3.24677	0.999416
	11	MARC0033484	85496531	0	18	60.616	18.1848	85	86	SM	3.24791	0.999419
	11	MARC0022411	86425847	0	18	60.5179	18.1554	86	87	SM	3.23978	0.999402
	17	INRA0052822	17972781	0	21	70.0714	21.0214	17	18	SM	4.03134	0.999972
	17	ASGA0075556	18245567	0	21	69.517	20.8551	18	19	SM	3.98541	0.999966
	17	H3GA0047989	19884688	0	19	63.9951	19.1985	19	20	SM	3.52788	0.999791
	17	DRGA0016629	23283082	0	21	70.4805	21.1442	23	24	SM	4.06524	0.999976
	17	ASGA0075752	24295294	0	21	70.598	21.1794	24	25	SM	4.07497	0.999977
	17	ALGA0093791	25073964	0	21	70.5921	21.1776	25	26	SM	4.07448	0.999977
	17	ALGA0093844	26843142	0	22	73.9374	22.1812	26	27	SM	4.35165	0.999993
	17	ALGA0093855	27035671	0	22	73.2481	21.9744	27	28	SM	4.29454	0.999991
	17	INRA0053234	28340025	0	23	76.9169	23.0751	28	29	SM	4.59852	0.999998
	17	ALGA0094001	29653138	0	21	70.6376	21.1913	29	30	SM	4.07825	0.999977
