# Supplementary material for: An insight into the runs of homozygosity distribution and breed differentiation in Mangalitsa pigs
Source: Front Genet. 2022 Oct 18;13:909986. doi: 10.3389/fgene.2022.909986 (PMC9632489; doi:10.3389/fgene.2022.909986)
Supplement: Supplementary file 3 [file DataSheet1.zip]

Archive with 3 entries (3 files):
- Supplementary Data 1/Mangalitsa.bed
- Supplementary Data 1/Mangalitsa.bim
- Supplementary Data 1/Mangalitsa.fam
