# Supplementary material for: An insight into the runs of homozygosity distribution and breed differentiation in Mangalitsa pigs
Source: Front Genet. 2022 Oct 18;13:909986. doi: 10.3389/fgene.2022.909986 (PMC9632489; doi:10.3389/fgene.2022.909986)
Supplement: Supplementary file 3 [file DataSheet1.zip › Supplementary Data 1/Mangalitsa.bim]

1	CASI0009658	0	142764	G	A
1	ASGA0000005	0	239523	0	C
1	ASGA0000014	0	261794	A	C
1	ASGA0000021	0	289363	C	A
1	H3GA0000026	0	309120	G	A
1	INRA0000015	0	356646	A	G
1	H3GA0000032	0	373626	A	C
1	ALGA0000014	0	381075	G	A
1	ALGA0000021	0	422682	A	C
1	ALGA0000022	0	437279	A	G
1	M1GA0000060	0	455095	G	A
1	ASGA0000047	0	477400	A	G
1	H3GA0000048	0	493510	A	G
1	ASGA0000050	0	510239	A	C
1	MARC0072195	0	523626	C	A
1	MARC0052624	0	534523	0	C
1	MARC0075674	0	648355	A	G
1	M1GA0000081	0	712417	C	A
1	H3GA0000058	0	718767	C	A
1	ALGA0000047	0	768502	G	A
1	ASGA0000071	0	771992	A	G
1	INRA0000026	0	815906	C	A
1	H3GA0000077	0	856821	C	A
1	M1GA0000151	0	887856	G	A
1	M1GA0000139	0	912571	A	G
1	M1GA0000135	0	925565	A	C
1	ASGA0000091	0	946449	A	G
1	H3GA0000082	0	971795	A	G
1	M1GA0000158	0	989159	A	C
1	ALGA0000087	0	1032733	G	A
1	M1GA0000397	0	1063343	G	A
1	ALGA0000232	0	1089823	A	C
1	MARC0028827	0	1110091	C	A
1	ALGA0000218	0	1131809	A	G
1	ASGA0000304	0	1143403	C	A
1	ASGA0000309	0	1173551	G	A
1	MARC0049965	0	1208216	G	A
1	ASGA0000323	0	1222594	A	G
1	ALGA0000251	0	1236819	G	A
1	ASGA0101285	0	1336307	A	G
1	ASGA0083458	0	1373121	A	G
1	MARC0015795	0	1463092	G	A
1	ASGA0086709	0	1483384	A	G
1	ALGA0112852	0	1487362	G	A
1	MARC0058092	0	1497071	G	A
1	ASGA0085025	0	1638138	G	A
1	MARC0063358	0	1678732	G	A
1	ASGA0085437	0	1684346	G	A
1	MARC0001272	0	1767445	A	G
1	ALGA0000188	0	1782612	G	A
1	ASGA0000264	0	1810990	G	A
1	ALGA0000195	0	1826726	G	A
1	H3GA0000220	0	1856385	A	G
1	M1GA0000376	0	1942478	A	C
1	H3GA0000123	0	2073186	A	C
1	M1GA0000195	0	2087328	G	A
1	MARC0018011	0	2110587	C	A
1	MARC0072453	0	2160998	A	G
1	ALGA0000112	0	2185001	G	A
1	MARC0041017	0	2237351	A	G
1	ALGA0000120	0	2272319	C	A
1	H3GA0000180	0	2330465	G	A
1	ALGA0000131	0	2343464	G	A
1	MARC0038011	0	2372268	A	C
1	ALGA0000133	0	2399238	A	G
1	ASGA0085797	0	2409715	G	A
1	ASGA0000179	0	2443530	A	G
1	M1GA0000278	0	2474024	A	G
1	M1GA0000282	0	2489342	G	A
1	ASGA0000192	0	2535265	C	A
1	DIAS0002496	0	2551985	G	A
1	DIAS0001378	0	2719245	A	G
1	H3GA0000310	0	2754517	A	G
1	H3GA0000320	0	2785472	G	A
1	ALGA0000277	0	2808072	G	A
1	ASGA0000364	0	2831639	A	C
1	ASGA0000370	0	2843744	G	A
1	ALGA0000288	0	2873411	A	G
1	ALGA0000289	0	2887205	C	A
1	M1GA0000475	0	2931588	G	A
1	MARC0021314	0	3025572	A	C
1	MARC0083899	0	3032017	A	G
1	ALGA0000303	0	3177033	G	A
1	MARC0102958	0	3213862	G	A
1	M1GA0000482	0	3310395	A	G
1	ASGA0000390	0	3331085	G	A
1	INRA0000119	0	3360057	C	A
1	H3GA0000347	0	3400771	A	G
1	ALGA0000319	0	3421117	A	G
1	ALGA0000323	0	3463729	A	C
1	MARC0008402	0	3478464	A	C
1	ALGA0000331	0	3523935	G	A
1	M1GA0000495	0	3544535	A	G
1	ASGA0000430	0	3559672	G	A
1	ALGA0000339	0	3581586	G	A
1	ASGA0000422	0	3593533	G	A
1	ASGA0000427	0	3611749	G	A
1	SIRI0001096	0	3669945	G	A
1	ASGA0000434	0	3775595	A	G
1	ASGA0000440	0	3835928	A	G
1	ALGA0000356	0	3876382	G	A
1	MARC0003894	0	3912196	A	G
1	ALGA0000370	0	3972399	G	A
1	ALGA0000375	0	4048051	A	C
1	ALGA0000381	0	4168403	G	A
1	ALGA0000383	0	4180543	0	G
1	ASGA0000453	0	4185150	G	A
1	INRA0000194	0	4259401	G	A
1	ALGA0000388	0	4365512	A	G
1	ALGA0000393	0	4424849	A	G
1	ALGA0000397	0	4467696	C	A
1	MARC0031530	0	4494334	G	A
1	ASGA0000475	0	4538447	A	G
1	MARC0097015	0	4581532	A	C
1	ALGA0000427	0	4601793	C	A
1	ASGA0000490	0	4630008	A	G
1	H3GA0000401	0	4654738	A	G
1	ALGA0000436	0	4699533	G	A
1	ALGA0000440	0	4724172	A	G
1	ALGA0000442	0	4824158	A	G
1	INRA0000229	0	4864583	A	G
1	MARC0028762	0	4887243	C	A
1	ALGA0000451	0	4913271	G	A
1	ALGA0000458	0	4937587	G	A
1	MARC0036469	0	4961480	A	G
1	MARC0073715	0	4981962	A	C
1	DRGA0000033	0	4996521	A	G
1	ALGA0000474	0	5023373	C	A
1	MARC0010743	0	5064848	A	G
1	ASGA0000548	0	5092196	A	G
1	M1GA0000537	0	5122948	A	G
1	DRGA0000040	0	5172252	A	G
1	ASGA0000554	0	5232058	G	A
1	ALGA0000492	0	5261524	0	A
1	ASGA0000556	0	5275549	0	A
1	H3GA0000454	0	5288773	A	C
1	MARC0069522	0	5370554	A	G
1	ALGA0112197	0	5512986	A	C
1	MARC0021584	0	5548253	C	A
1	ASGA0104958	0	5565075	C	A
1	ALGA0119138	0	5567485	A	G
1	MARC0004054	0	5690566	G	A
1	H3GA0000476	0	5713576	G	A
1	M1GA0000547	0	5744273	A	G
1	MARC0034880	0	5770458	G	A
1	INRA0000290	0	5790726	A	C
1	ALGA0000507	0	5815790	A	G
1	ALGA0000523	0	5857706	A	G
1	ASGA0000578	0	5944035	A	G
1	M1GA0000549	0	5994381	A	G
1	MARC0097604	0	6018515	A	G
1	ALGA0000538	0	6069393	G	A
1	SIRI0000431	0	6100142	G	A
1	SIRI0000433	0	6100362	G	A
1	ASGA0000589	0	6260450	G	A
1	H3GA0000512	0	6336162	G	A
1	H3GA0000513	0	6349604	A	G
1	MARC0074666	0	6369303	C	A
1	ASGA0000625	0	6423032	G	A
1	ASGA0000636	0	6472959	G	A
1	ASGA0000640	0	6511328	A	G
1	MARC0015128	0	6575274	G	A
1	M1GA0000567	0	6591689	A	G
1	MARC0061528	0	6662020	A	G
1	ASGA0000657	0	6679400	A	C
1	ASGA0000671	0	6702897	A	G
1	MARC0022150	0	6717196	A	G
1	ALGA0000623	0	6732845	G	A
1	M1GA0000587	0	6758427	A	G
1	M1GA0000589	0	6780086	C	A
1	MARC0022897	0	6814781	A	G
1	ALGA0000641	0	6864280	G	A
1	M1GA0000600	0	6865389	G	A
1	MARC0023375	0	6892505	A	C
1	ALGA0000646	0	6920289	G	A
1	ASGA0000700	0	6947493	A	G
1	H3GA0000571	0	6971797	A	G
1	ASGA0000706	0	6992339	G	A
1	M1GA0000603	0	7049189	A	C
1	MARC0068181	0	7050992	A	G
1	ASGA0089637	0	7125336	G	A
1	ASGA0098909	0	7130736	A	C
1	ALGA0108557	0	7177347	A	C
1	INRA0000409	0	7208834	0	A
1	MARC0077389	0	7245296	G	A
1	ALGA0000673	0	7266468	G	A
1	ASGA0000710	0	7294516	G	A
1	ALGA0000682	0	7402285	G	A
1	M1GA0000623	0	7423138	G	A
1	H3GA0000587	0	7468978	G	A
1	MARC0027776	0	7492224	G	A
1	MARC0072970	0	7525648	A	G
1	H3GA0000586	0	7539459	A	C
1	ALGA0000683	0	7615171	A	G
1	MARC0005058	0	7689313	A	C
1	INRA0000425	0	7701076	G	A
1	H3GA0000596	0	7752337	G	A
1	DRGA0000058	0	7790813	A	G
1	MARC0110433	0	7804684	G	A
1	ALGA0000696	0	7827388	C	A
1	ALGA0000698	0	7855602	G	A
1	ASGA0000769	0	7908230	A	G
1	ALGA0000717	0	7985098	G	A
1	MARC0027297	0	8005058	G	A
1	ALGA0000725	0	8040507	A	G
1	ALGA0000727	0	8061810	A	G
1	ALGA0000728	0	8075011	G	A
1	ASGA0000791	0	8092879	A	G
1	ALGA0000741	0	8152049	A	G
1	MARC0070803	0	8177382	C	A
1	ASGA0000804	0	8215887	A	G
1	ALGA0000749	0	8236852	G	A
1	ASGA0000817	0	8287008	A	G
1	DRGA0000063	0	8300592	C	A
1	MARC0078284	0	8339120	A	G
1	ALGA0000773	0	8382364	A	G
1	M1GA0000672	0	8386032	G	A
1	MARC0036513	0	8412641	C	A
1	DRGA0000068	0	8424088	G	A
1	M1GA0000685	0	8440508	A	C
1	ASGA0000870	0	8461674	A	G
1	H3GA0000686	0	8487937	G	A
1	H3GA0000689	0	8504144	G	A
1	ALGA0000792	0	8516072	A	G
1	ASGA0000856	0	8554166	A	G
1	ASGA0082737	0	8645594	A	G
1	ASGA0092897	0	8664275	G	A
1	H3GA0000708	0	8715388	A	G
1	ASGA0000892	0	8739103	G	A
1	M1GA0000701	0	8759045	G	A
1	ASGA0000909	0	8777250	A	G
1	ALGA0000837	0	8810463	C	A
1	ASGA0000922	0	8860585	A	G
1	H3GA0000711	0	8864583	G	A
1	ASGA0000925	0	8896901	G	A
1	ASGA0000928	0	8917040	C	A
1	ASGA0000934	0	8958790	A	G
1	SIRI0000226	0	8977428	G	A
1	H3GA0056093	0	9041869	G	A
1	ALGA0120737	0	9044222	A	G
1	ALGA0114715	0	9059586	A	G
1	ASGA0090359	0	9060959	G	A
1	ASGA0100150	0	9137610	C	A
1	ASGA0096629	0	9148437	G	A
1	ASGA0101578	0	9156095	A	G
1	H3GA0056341	0	9160509	A	G
1	M1GA0025022	0	9160739	A	C
1	ALGA0111616	0	9161133	G	A
1	ASGA0103410	0	9166650	C	A
1	INRA0000573	0	9677339	G	A
1	ASGA0000947	0	9698458	G	A
1	ALGA0106880	0	9725288	A	G
1	H3GA0000737	0	9768589	A	G
1	ALGA0000882	0	9778686	A	G
1	H3GA0000727	0	9810328	A	G
1	M1GA0000722	0	9832888	G	A
1	MARC0088490	0	9882278	0	A
1	ALGA0005353	0	9956582	A	C
1	ALGA0005347	0	9980141	G	A
1	MARC0041880	0	10011610	A	G
1	ASGA0000966	0	10078498	0	G
1	MARC0101458	0	10121843	0	G
1	MARC0010870	0	10139216	A	C
1	MARC0086704	0	10165232	0	G
1	INRA0000606	0	10220875	A	G
1	ASGA0000972	0	10247485	A	G
1	H3GA0000741	0	10283158	G	A
1	INRA0000615	0	10302982	A	G
1	DRGA0000082	0	10326553	A	C
1	ALGA0000898	0	10330993	0	G
1	ALGA0000900	0	10362059	0	A
1	MARC0049090	0	10410748	0	A
1	ALGA0000913	0	10483162	A	G
1	MARC0017979	0	10501616	A	G
1	H3GA0000753	0	10517564	G	A
1	ALGA0122196	0	10548553	A	C
1	MARC0019433	0	10631896	A	C
1	ASGA0000986	0	10666648	G	A
1	DRGA0000091	0	10723682	A	C
1	MARC0083567	0	10740064	G	A
1	ALGA0000962	0	10854824	A	G
1	CASI0010077	0	10880316	G	A
1	ALGA0000950	0	10911742	G	A
1	ALGA0000953	0	10947883	A	G
1	MARC0089438	0	11012474	0	A
1	MARC0037098	0	11026234	C	A
1	ALGA0000960	0	11039515	A	G
1	ASGA0092619	0	11094973	G	A
1	H3GA0054244	0	11116399	A	G
1	MARC0052451	0	11210219	A	C
1	ALGA0001032	0	11234275	A	G
1	ALGA0001027	0	11260235	0	G
1	ALGA0001028	0	11278086	0	A
1	MARC0070235	0	11301273	A	G
1	ASGA0001083	0	11332967	0	A
1	M1GA0000757	0	11379817	A	G
1	CASI0009218	0	11439580	A	G
1	H3GA0000824	0	11462282	A	G
1	H3GA0000823	0	11477366	A	G
1	ALGA0001019	0	11491578	0	A
1	ALGA0001018	0	11519601	0	T
1	MARC0052278	0	11552434	0	G
1	MARC0015953	0	11580084	0	A
1	ASGA0001071	0	11602546	G	A
1	ASGA0001065	0	11618703	A	G
1	ALGA0001007	0	11634073	G	A
1	ALGA0000995	0	11718842	G	A
1	ALGA0000990	0	11750626	0	G
1	H3GA0000794	0	11785233	A	G
1	M1GA0000742	0	11809016	G	A
1	MARC0006874	0	11835585	0	G
1	ASGA0001024	0	11928397	A	G
1	ALGA0001037	0	12054793	G	A
1	MARC0034448	0	12088373	G	A
1	M1GA0000759	0	12122844	C	A
1	MARC0016632	0	12209896	G	A
1	MARC0018479	0	12251230	0	C
1	DRGA0000100	0	12277112	G	A
1	MARC0068793	0	12303153	0	A
1	ASGA0001125	0	12318169	G	A
1	ASGA0001122	0	12337822	G	A
1	ASGA0001117	0	12389746	G	A
1	ALGA0102988	0	12496804	G	A
1	MARC0037754	0	12546595	A	G
1	ALGA0111979	0	12591535	A	G
1	ASGA0082971	0	12723693	G	A
1	ALGA0001109	0	12851607	0	C
1	MARC0111198	0	12912263	0	A
1	ASGA0001137	0	12927305	A	G
1	DRGA0000110	0	12971916	G	A
1	ALGA0001112	0	12997223	A	G
1	DRGA0000109	0	12998814	G	A
1	H3GA0000845	0	13051624	G	A
1	ALGA0001119	0	13108381	G	A
1	ASGA0001155	0	13163823	G	A
1	MARC0111542	0	13197755	A	G
1	ALGA0001129	0	13248833	G	A
1	M1GA0000773	0	13274747	A	G
1	H3GA0000848	0	13299662	G	A
1	ASGA0001160	0	13327910	0	A
1	H3GA0000849	0	13349937	G	A
1	INRA0000803	0	13414473	A	G
1	MARC0018427	0	13447198	0	C
1	ALGA0001145	0	13465641	0	G
1	MARC0059733	0	13551055	G	A
1	ALGA0001149	0	13576095	A	G
1	ASGA0001170	0	13583706	G	A
1	ALGA0001156	0	13609429	G	A
1	DRGA0000138	0	13639698	G	A
1	MARC0082193	0	13662996	A	G
1	MARC0032404	0	13683529	A	G
1	ALGA0001163	0	13720353	A	G
1	MARC0023380	0	13803972	G	A
1	ASGA0001178	0	13867295	G	A
1	MARC0057601	0	13891308	C	A
1	DRGA0000143	0	13908145	A	C
1	ASGA0001179	0	13928656	A	G
1	ALGA0001182	0	13968701	A	G
1	M1GA0000775	0	13988393	A	G
1	ALGA0001191	0	14032931	A	C
1	ASGA0001198	0	14077380	A	G
1	DRGA0000153	0	14117266	A	G
1	DRGA0000154	0	14135085	G	A
1	ASGA0001200	0	14156490	A	G
1	ALGA0001206	0	14205876	0	C
1	M1GA0000784	0	14239508	A	G
1	M1GA0000785	0	14256641	A	G
1	DRGA0000162	0	14280903	A	C
1	ALGA0001212	0	14337906	A	C
1	ALGA0001216	0	14359060	A	G
1	ASGA0001214	0	14379959	G	A
1	MARC0045047	0	14416426	G	A
1	ASGA0090411	0	14417139	G	A
1	MARC0027620	0	14590859	A	G
1	ALGA0001224	0	14623607	G	A
1	ALGA0001225	0	14653311	A	G
1	ASGA0001236	0	14694884	G	A
1	ALGA0001232	0	14715720	A	G
1	ASGA0001241	0	14729541	A	C
1	ASGA0001243	0	14747810	A	C
1	MARC0039402	0	14785944	G	A
1	DIAS0004684	0	14810076	C	A
1	ALGA0001244	0	14869534	G	A
1	MARC0023478	0	14895697	A	G
1	ASGA0001279	0	14946721	G	A
1	ALGA0001269	0	14970213	G	A
1	ASGA0001286	0	14988130	G	A
1	DRGA0000172	0	15010885	A	G
1	ALGA0001281	0	15040268	A	G
1	ASGA0001308	0	15109785	A	C
1	ASGA0001310	0	15122972	0	A
1	H3GA0000916	0	15143196	A	G
1	ASGA0001318	0	15175382	A	G
1	ASGA0001319	0	15189308	A	G
1	H3GA0000926	0	15213029	A	G
1	ALGA0001311	0	15228370	G	A
1	ALGA0104928	0	15424518	A	C
1	ALGA0001327	0	15487055	G	A
1	ALGA0001328	0	15517117	A	G
1	DRGA0000174	0	15545900	A	G
1	H3GA0000940	0	15653652	G	A
1	DRGA0000179	0	15728667	G	A
1	H3GA0000945	0	15746522	A	G
1	ALGA0001335	0	15761707	A	C
1	M1GA0000808	0	15778035	A	G
1	ALGA0001340	0	15792939	A	C
1	ASGA0001356	0	15840486	0	T
1	INRA0000913	0	15892568	A	G
1	MARC0096524	0	15951989	G	A
1	ASGA0001360	0	15961780	G	A
1	ASGA0001363	0	15975108	0	A
1	H3GA0000957	0	16020811	0	A
1	ASGA0001366	0	16033005	G	C
1	MARC0112780	0	16060232	A	C
1	ALGA0001351	0	16096761	G	A
1	MARC0028295	0	16113596	A	G
1	H3GA0000965	0	16181886	A	G
1	ASGA0001374	0	16210405	A	G
1	MARC0089964	0	16237579	0	C
1	H3GA0000975	0	16269360	A	G
1	H3GA0000976	0	16299805	G	A
1	ALGA0001370	0	16335513	0	G
1	H3GA0000982	0	16355299	G	A
1	DIAS0001671	0	16366131	C	A
1	ASGA0001384	0	16450113	0	C
1	ASGA0001394	0	16520465	A	G
1	ASGA0001396	0	16609766	G	A
1	ALGA0001386	0	16650531	A	C
1	M1GA0000819	0	16698688	A	G
1	ALGA0001393	0	16723963	A	G
1	ASGA0001403	0	16755168	A	G
1	DRGA0000182	0	16775912	A	C
1	ASGA0001422	0	16858089	0	A
1	ALGA0001410	0	16890642	A	G
1	ASGA0001418	0	16903857	0	A
1	ASGA0001419	0	16915193	A	G
1	H3GA0001012	0	17018073	A	G
1	H3GA0001013	0	17029609	A	G
1	ASGA0101644	0	17185607	G	A
1	MARC0043586	0	17201571	0	A
1	ALGA0001427	0	17228696	G	A
1	ALGA0001428	0	17241497	A	G
1	ASGA0001432	0	17258006	G	A
1	ALGA0001436	0	17290977	A	G
1	ASGA0001443	0	17318263	A	G
1	ALGA0001447	0	17388516	A	C
1	ALGA0001449	0	17410567	G	A
1	ASGA0001457	0	17432771	A	C
1	ASGA0001464	0	17482116	0	A
1	ALGA0114505	0	17524601	G	A
1	ALGA0124174	0	17524787	C	A
1	ASGA0087300	0	17535213	A	G
1	MARC0030993	0	17549870	A	G
1	ASGA0001471	0	17581057	G	A
1	ALGA0001463	0	17604157	G	A
1	ASGA0001482	0	17650296	A	G
1	ALGA0001482	0	17668943	0	A
1	ALGA0001485	0	17682190	A	G
1	H3GA0001055	0	17758420	G	A
1	MARC0043498	0	17890582	A	G
1	ALGA0107505	0	17941226	G	A
1	ALGA0108048	0	18079474	C	A
1	ASGA0001502	0	18190105	C	A
1	INRA0001008	0	18213704	0	A
1	MARC0086556	0	18238910	0	G
1	H3GA0001064	0	18287551	0	G
1	MARC0061367	0	18312131	0	G
1	INRA0001010	0	18383184	A	G
1	ASGA0001507	0	18411851	G	A
1	INRA0001018	0	18502418	A	G
1	ALGA0001514	0	18529587	A	G
1	ASGA0001508	0	18562094	G	A
1	ASGA0001510	0	18674006	0	A
1	MARC0007839	0	18704564	A	T
1	H3GA0001067	0	18748259	G	A
1	ASGA0001512	0	18781514	G	A
1	H3GA0001069	0	18803004	G	A
1	MARC0090401	0	18824078	A	G
1	INRA0001043	0	18944781	A	G
1	ASGA0001531	0	18966040	G	A
1	INRA0001051	0	18983393	A	C
1	H3GA0001078	0	18999199	A	G
1	ALGA0001548	0	19096406	G	A
1	ALGA0001529	0	19123345	G	A
1	MARC0024656	0	19141122	A	G
1	ASGA0001519	0	19170840	A	G
1	ALGA0001541	0	19195452	A	G
1	ALGA0001559	0	19347989	A	G
1	DRGA0000201	0	19405255	A	G
1	DRGA0000202	0	19431800	A	C
1	ASGA0001535	0	19462163	A	G
1	DRGA0000203	0	19542020	C	A
1	ASGA0001540	0	19568003	0	A
1	ALGA0001564	0	19633551	A	G
1	ASGA0001556	0	19799154	C	A
1	DRGA0000210	0	19838477	G	A
1	H3GA0001085	0	19864841	A	G
1	H3GA0001084	0	19887291	G	A
1	CASI0003808	0	19909150	A	G
1	ALGA0001569	0	19928872	A	G
1	MARC0007613	0	19950656	A	G
1	ALGA0001565	0	19979554	A	G
1	ALGA0114236	0	20071731	G	A
1	ASGA0104736	0	20072414	A	G
1	SIRI0001107	0	20127678	G	A
1	MARC0061851	0	20191576	A	G
1	ALGA0107609	0	20223407	G	A
1	ALGA0104320	0	20237003	A	G
1	MARC0002374	0	20401835	A	G
1	ALGA0109325	0	20454837	A	C
1	ALGA0123238	0	20508013	G	A
1	H3GA0054791	0	20556829	G	A
1	MARC0073321	0	20563441	A	G
1	DRGA0017477	0	20615801	C	A
1	ASGA0093894	0	20721002	C	A
1	MARC0041365	0	20806892	A	G
1	ALGA0001597	0	20859637	A	C
1	H3GA0001090	0	20887221	G	A
1	ALGA0001593	0	20937207	A	C
1	ALGA0001608	0	20999889	C	A
1	MARC0069475	0	21054365	A	C
1	ALGA0001620	0	21090617	A	C
1	ASGA0001569	0	21112729	G	A
1	DRGA0000220	0	21244650	A	G
1	DRGA0000221	0	21273053	A	G
1	ASGA0001580	0	21303501	0	A
1	H3GA0001101	0	21470271	0	G
1	ALGA0001633	0	21496813	G	A
1	MARC0049586	0	21523847	A	G
1	ALGA0001640	0	21550279	A	G
1	ALGA0001642	0	21590212	0	A
1	ASGA0001590	0	21625129	A	G
1	ALGA0001649	0	21640950	A	C
1	ALGA0001654	0	21677172	C	A
1	ALGA0001657	0	21692666	0	A
1	ASGA0001604	0	21717614	A	G
1	ALGA0001666	0	21792582	G	A
1	ALGA0001667	0	21814570	G	A
1	M1GA0000857	0	21837817	0	A
1	ASGA0001606	0	21851691	0	G
1	MARC0069021	0	21867830	0	G
1	MARC0062698	0	21913624	G	A
1	ALGA0001673	0	21931471	G	A
1	ASGA0001612	0	21980525	A	G
1	ALGA0001686	0	21999344	0	A
1	ASGA0001620	0	22049086	0	G
1	DRGA0000234	0	22113994	C	A
1	DRGA0000235	0	22146808	G	A
1	MARC0008547	0	22159747	A	G
1	ALGA0001701	0	22202227	0	G
1	DRGA0000239	0	22254152	G	A
1	MARC0034292	0	22315948	A	G
1	ALGA0001707	0	22336481	A	G
1	ALGA0001709	0	22409456	G	A
1	ASGA0001633	0	22443553	G	A
1	MARC0018818	0	22453227	0	A
1	ASGA0001637	0	22489388	A	G
1	DRGA0000247	0	22563570	0	A
1	DRGA0000250	0	22630160	0	A
1	ALGA0001723	0	22652735	A	G
1	DRGA0000248	0	22658363	G	A
1	ASGA0001642	0	22728315	A	G
1	MARC0032578	0	22803452	G	A
1	DRGA0000252	0	22829115	G	A
1	ALGA0001735	0	22853943	A	G
1	ASGA0001644	0	22878358	G	A
1	DRGA0000255	0	22921945	A	G
1	ASGA0089858	0	22945118	A	G
1	DRGA0000258	0	22974918	G	A
1	MARC0005741	0	23010961	G	A
1	ALGA0001739	0	23025145	G	A
1	ASGA0001646	0	23068914	A	G
1	DRGA0000265	0	23100880	C	A
1	DRGA0000266	0	23215983	G	A
1	DRGA0000268	0	23238111	A	G
1	ALGA0001751	0	23294702	A	G
1	ALGA0001752	0	23347073	G	A
1	CASI0003815	0	23380660	0	A
1	DRGA0000274	0	23437866	G	A
1	ASGA0001651	0	23466038	A	G
1	INRA0001161	0	23509910	A	G
1	DRGA0000277	0	23571325	C	G
1	DRGA0000280	0	23663870	A	G
1	ALGA0001758	0	23708840	A	G
1	INRA0001167	0	23720524	G	A
1	H3GA0001139	0	23732635	T	A
1	ASGA0001654	0	23780513	0	C
1	DRGA0000286	0	23853212	A	G
1	DRGA0000287	0	23868598	T	A
1	ALGA0001764	0	23888629	G	A
1	DRGA0000284	0	23914711	A	G
1	ALGA0001766	0	23976580	A	G
1	DRGA0000289	0	23995088	G	A
1	MARC0028659	0	24020779	A	G
1	H3GA0001140	0	24055884	A	G
1	ASGA0001656	0	24083962	A	G
1	H3GA0001142	0	24114687	A	G
1	ALGA0001770	0	24234692	G	A
1	DRGA0000294	0	24318223	G	A
1	DRGA0000298	0	24374340	A	G
1	ALGA0001781	0	24412234	G	A
1	MARC0054731	0	24435518	A	G
1	ALGA0001790	0	24460535	A	G
1	H3GA0001144	0	24499758	A	C
1	H3GA0001147	0	24765187	G	A
1	ASGA0001664	0	24807515	G	A
1	DRGA0000307	0	24830003	A	G
1	INRA0001185	0	25087661	A	C
1	ALGA0001802	0	25161879	G	A
1	MARC0000806	0	25203437	G	A
1	INRA0001186	0	25229520	G	A
1	ASGA0097469	0	25275233	A	C
1	DIAS0004367	0	25284574	A	G
1	MARC0113201	0	25362081	C	A
1	H3GA0001152	0	25435893	G	A
1	H3GA0001153	0	25449028	G	A
1	MARC0064190	0	25480655	G	A
1	DRGA0000314	0	25533968	A	C
1	DIAS0000754	0	25592979	A	G
1	DRGA0000319	0	25637962	A	G
1	ALGA0001829	0	25660977	G	A
1	ALGA0001836	0	25684351	G	A
1	ALGA0001838	0	25702599	0	G
1	ALGA0001844	0	25724722	G	A
1	ASGA0001701	0	25744071	A	G
1	ALGA0001840	0	25770594	G	A
1	ALGA0001847	0	25809103	C	A
1	ASGA0001705	0	25839425	A	G
1	MARC0078136	0	25914724	G	A
1	ASGA0001719	0	25948260	C	A
1	ASGA0001721	0	25977102	A	G
1	ASGA0001729	0	26008937	A	G
1	DRGA0000329	0	26032266	0	A
1	H3GA0001174	0	26068717	A	G
1	DRGA0000334	0	26082829	G	A
1	H3GA0001175	0	26132238	G	A
1	DRGA0000338	0	26145242	0	A
1	SIRI0001204	0	26158038	C	A
1	SIRI0001202	0	26158281	A	G
1	ASGA0001744	0	26185686	C	A
1	H3GA0001177	0	26198828	A	G
1	ASGA0001746	0	26284688	G	A
1	DIAS0002980	0	26316436	C	A
1	H3GA0001179	0	26343884	G	A
1	ALGA0001896	0	26395321	A	G
1	DRGA0000346	0	26455729	A	G
1	ASGA0001753	0	26476427	G	A
1	ALGA0108847	0	26482097	A	C
1	DRGA0000345	0	26486034	A	G
1	ASGA0105829	0	26524203	A	G
1	ASGA0001771	0	26559141	A	G
1	ALGA0001908	0	26593023	A	G
1	ASGA0001774	0	26631978	A	G
1	ASGA0001781	0	26664760	C	A
1	INRA0001270	0	26681941	0	A
1	ALGA0001920	0	26727656	G	A
1	ALGA0001926	0	26771622	A	G
1	H3GA0001203	0	26792842	G	A
1	ALGA0108388	0	26823253	A	G
1	ALGA0001936	0	26904581	G	A
1	ALGA0001942	0	26948264	0	G
1	ASGA0001802	0	26960262	G	A
1	ALGA0001951	0	26987037	G	A
1	ALGA0001958	0	27032086	A	G
1	ASGA0001809	0	27056291	C	A
1	ASGA0001812	0	27120014	G	A
1	H3GA0001212	0	27147982	0	A
1	INRA0001285	0	27186456	G	A
1	ASGA0001818	0	27209733	C	A
1	ASGA0001823	0	27230189	A	G
1	M1GA0000883	0	27248937	C	G
1	ASGA0001819	0	27251841	C	A
1	MARC0048327	0	27259186	G	A
1	MARC0022961	0	27286229	A	G
1	H3GA0001219	0	27322810	A	G
1	MARC0112693	0	27336844	A	G
1	H3GA0001223	0	27346475	G	A
1	H3GA0001217	0	27386456	C	A
1	ALGA0124106	0	27508441	G	A
1	ALGA0106992	0	27550386	A	G
1	ASGA0094502	0	27566388	G	A
1	ASGA0001842	0	27620041	G	A
1	ALGA0116591	0	27626241	G	A
1	MARC0053321	0	27673421	A	G
1	ALGA0002000	0	27732814	A	G
1	MARC0034351	0	27753913	G	A
1	ASGA0085617	0	27755173	A	C
1	ALGA0002020	0	27797056	G	A
1	ALGA0002025	0	27848254	G	A
1	MARC0096577	0	27904779	G	A
1	H3GA0001233	0	27926711	G	A
1	MARC0068736	0	27947169	G	A
1	ASGA0001858	0	27971998	G	A
1	ALGA0002036	0	28010216	G	A
1	ASGA0001863	0	28024964	0	A
1	MARC0061107	0	28045748	A	G
1	ALGA0002043	0	28072021	A	G
1	ASGA0001865	0	28092739	G	A
1	H3GA0001239	0	28114417	G	C
1	ASGA0001869	0	28171414	G	A
1	INRA0001363	0	28211713	A	C
1	ASGA0001873	0	28270187	G	A
1	H3GA0001242	0	28284523	A	G
1	MARC0016585	0	28299164	G	A
1	ALGA0002069	0	28321680	G	A
1	ALGA0002071	0	28344152	A	G
1	H3GA0001245	0	28378771	G	A
1	ASGA0001879	0	28423963	0	A
1	DRGA0000387	0	28468813	G	A
1	INRA0001396	0	28493573	0	G
1	DRGA0000392	0	28539850	A	G
1	ALGA0002094	0	28614842	G	A
1	ALGA0002097	0	28646759	A	G
1	H3GA0001255	0	28683128	A	G
1	ALGA0002105	0	28721625	G	A
1	MARC0060741	0	28739071	G	A
1	MARC0088758	0	28754939	A	G
1	ASGA0001911	0	28772718	G	A
1	ASGA0001909	0	28799514	G	A
1	ASGA0001906	0	28812184	G	A
1	DRGA0000400	0	28832511	A	G
1	MARC0079838	0	28856691	G	A
1	MARC0034894	0	28912681	A	G
1	ALGA0002123	0	28949254	G	A
1	ALGA0002127	0	28966250	A	C
1	ASGA0001915	0	29015726	0	A
1	DIAS0002234	0	29042621	A	G
1	ASGA0001918	0	29063748	C	A
1	ALGA0002134	0	29089809	A	G
1	H3GA0001269	0	29114982	A	G
1	H3GA0001272	0	29134028	G	A
1	M1GA0000899	0	29148532	G	A
1	MARC0095022	0	29167152	A	C
1	MARC0113507	0	29196302	A	G
1	MARC0051909	0	29222840	A	C
1	ALGA0002156	0	29244347	0	G
1	MARC0058102	0	29263489	A	G
1	ALGA0002174	0	29314741	A	G
1	MARC0063319	0	29360247	A	G
1	ALGA0002175	0	29378600	A	G
1	ALGA0002179	0	29427957	G	A
1	ALGA0002190	0	29516197	A	G
1	ASGA0001965	0	29527614	A	G
1	ASGA0001969	0	29554208	G	A
1	ALGA0002193	0	29565977	G	A
1	ALGA0002197	0	29582215	G	A
1	ALGA0002199	0	29604700	A	C
1	DRGA0000417	0	29619798	G	A
1	ALGA0002206	0	29641628	A	G
1	ALGA0002212	0	29683407	A	G
1	ASGA0098614	0	29878583	G	A
1	ASGA0001988	0	29938328	G	A
1	H3GA0001306	0	29959197	G	A
1	ALGA0110143	0	29975230	G	A
1	DRGA0000426	0	29986929	G	A
1	ALGA0002230	0	29999664	A	G
1	ALGA0002231	0	30011262	A	G
1	DRGA0000420	0	30031833	0	G
1	ALGA0002219	0	30045689	A	G
1	ASGA0001985	0	30078541	G	A
1	MARC0092631	0	30092782	A	G
1	ASGA0001995	0	30107002	A	G
1	ALGA0002234	0	30128980	A	G
1	ASGA0002001	0	30148658	A	G
1	ASGA0002002	0	30171305	A	G
1	ALGA0002237	0	30193313	A	C
1	H3GA0001315	0	30232849	G	C
1	ASGA0002007	0	30254671	G	A
1	INRA0001523	0	30279260	A	G
1	ALGA0112762	0	30299576	A	G
1	ALGA0002244	0	30303967	A	C
1	ALGA0002249	0	30346083	A	G
1	ALGA0002257	0	30364355	0	A
1	ALGA0002259	0	30379857	A	G
1	DRGA0000432	0	30402065	A	G
1	DRGA0000439	0	30456989	A	G
1	ALGA0002266	0	30472344	G	A
1	ALGA0002268	0	30500551	A	G
1	DRGA0000441	0	30517069	C	A
1	MARC0046194	0	30541953	A	G
1	ALGA0002273	0	30564821	G	A
1	ALGA0002281	0	30636205	G	A
1	H3GA0001331	0	30667823	G	A
1	ASGA0002040	0	30709317	A	G
1	ALGA0002286	0	30732253	G	A
1	ALGA0002289	0	30760353	G	A
1	H3GA0001332	0	30782016	A	G
1	ALGA0002292	0	30794488	G	A
1	ASGA0002046	0	30816637	C	A
1	H3GA0001339	0	30847542	C	A
1	ALGA0002301	0	30892782	0	A
1	ALGA0002302	0	30919259	A	G
1	ALGA0002310	0	30991144	A	G
1	ASGA0002068	0	31045389	C	A
1	ASGA0002073	0	31072531	A	G
1	H3GA0001348	0	31098858	G	A
1	DRGA0000452	0	31113334	A	C
1	ALGA0002331	0	31135482	C	A
1	ALGA0002334	0	31162256	A	G
1	ASGA0002086	0	31190843	0	A
1	MARC0087159	0	31214528	C	A
1	DRGA0000457	0	31237920	A	G
1	DRGA0000458	0	31249652	0	A
1	DRGA0000459	0	31284146	G	A
1	ASGA0002096	0	31318032	G	A
1	ALGA0002350	0	31338808	A	G
1	ALGA0002351	0	31354484	G	A
1	ASGA0002111	0	31406092	A	G
1	MARC0024599	0	31440115	A	C
1	ASGA0002114	0	31454301	G	A
1	H3GA0001355	0	31475270	A	G
1	DRGA0000464	0	31507498	G	A
1	INRA0001627	0	31548038	A	G
1	ASGA0002122	0	31577952	G	A
1	MARC0021116	0	31607831	A	G
1	DRGA0000472	0	31633926	A	G
1	H3GA0001364	0	31645483	G	A
1	ASGA0089180	0	31665939	G	A
1	ALGA0002382	0	31676026	C	A
1	ASGA0002134	0	31697534	A	G
1	DIAS0004542	0	31740851	A	C
1	DIAS0002497	0	31868855	A	G
1	INRA0001633	0	31884853	G	A
1	DRGA0000478	0	31932169	C	G
1	ALGA0002395	0	31955676	G	A
1	H3GA0001369	0	31969926	A	G
1	ASGA0002137	0	32016405	A	G
1	MARC0095826	0	32046455	A	G
1	ASGA0002142	0	32066172	A	G
1	ASGA0002146	0	32089276	G	A
1	H3GA0001381	0	32127809	A	G
1	ASGA0002153	0	32140195	A	G
1	MARC0098037	0	32159874	A	G
1	ASGA0002159	0	32198014	C	A
1	ALGA0002423	0	32241625	G	A
1	MARC0062855	0	32355789	A	G
1	H3GA0001389	0	32624757	C	A
1	H3GA0001392	0	32648580	C	A
1	ALGA0002445	0	32714278	G	A
1	H3GA0001394	0	32733316	A	G
1	H3GA0001397	0	32760033	A	C
1	MARC0086226	0	32820157	A	G
1	ALGA0002457	0	32844496	A	G
1	ALGA0002465	0	32869607	A	G
1	H3GA0001406	0	32929098	A	G
1	DRGA0000497	0	32953870	A	G
1	DRGA0000498	0	32975599	G	A
1	MARC0060121	0	33002217	G	A
1	ALGA0002480	0	33018616	A	G
1	DRGA0000501	0	33036422	A	G
1	DRGA0000505	0	33055194	A	G
1	ALGA0002484	0	33080069	A	G
1	ALGA0122836	0	33137960	G	A
1	MARC0053676	0	33142634	G	A
1	ASGA0002203	0	33146872	A	G
1	H3GA0001415	0	33170475	C	A
1	ASGA0002214	0	33198260	G	A
1	ALGA0002493	0	33220521	A	C
1	ALGA0002499	0	33242920	G	A
1	ALGA0002500	0	33256868	A	G
1	ALGA0002502	0	33276976	A	G
1	ALGA0002505	0	33304360	C	A
1	ASGA0002232	0	33334011	C	A
1	DRGA0000521	0	33356654	A	G
1	ALGA0002515	0	33372120	G	A
1	ASGA0002239	0	33392217	A	G
1	ALGA0002507	0	33403660	A	G
1	ALGA0002521	0	33461122	A	G
1	DRGA0000524	0	33501014	0	A
1	H3GA0001423	0	33519044	A	G
1	ALGA0002534	0	33542745	G	A
1	H3GA0001427	0	33573103	A	G
1	ALGA0002540	0	33593174	G	A
1	ASGA0002251	0	33616454	A	G
1	DRGA0000530	0	33650778	A	C
1	ALGA0002547	0	33677239	0	C
1	ASGA0002258	0	33698012	A	G
1	ALGA0002557	0	33722398	A	G
1	ASGA0002255	0	33743260	A	G
1	MARC0056093	0	33766231	C	A
1	ALGA0002556	0	33779835	A	G
1	H3GA0001434	0	33819184	A	G
1	CADI0000177	0	33915682	A	G
1	MARC0010490	0	33950702	0	A
1	MARC0043118	0	33981717	A	C
1	ALGA0002564	0	33995610	G	A
1	ALGA0002567	0	34025396	A	G
1	ASGA0002263	0	34062455	A	C
1	DRGA0000537	0	34128045	G	C
1	ALGA0122950	0	34174555	A	C
1	ALGA0002568	0	34280640	C	A
1	ASGA0002268	0	34324324	C	A
1	INRA0001738	0	34335509	G	A
1	INRA0001732	0	34432572	0	A
1	ASGA0002269	0	34454288	0	G
1	DRGA0000547	0	34483855	0	A
1	DRGA0000548	0	34548111	0	A
1	MARC0013013	0	34635151	A	G
1	MARC0059970	0	34697037	A	C
1	ASGA0002275	0	34752108	0	A
1	DRGA0000551	0	34785490	G	A
1	MARC0038533	0	34807955	G	A
1	ASGA0002280	0	34831414	G	A
1	ASGA0002283	0	34860135	G	A
1	ASGA0002286	0	34884048	A	G
1	ASGA0002287	0	34895943	G	A
1	ASGA0002288	0	34929159	A	C
1	H3GA0001443	0	34957761	A	G
1	ALGA0002592	0	35022863	A	T
1	H3GA0001444	0	35058376	G	A
1	ASGA0002293	0	35123980	C	A
1	INRA0001752	0	35143030	G	A
1	H3GA0001445	0	35165603	G	A
1	ALGA0002595	0	35181807	G	A
1	ALGA0002600	0	35202142	G	A
1	M1GA0000923	0	35232372	A	G
1	DRGA0000563	0	35248144	A	C
1	DRGA0000565	0	35262997	A	G
1	ALGA0002601	0	35294459	G	A
1	DRGA0000569	0	35325545	A	G
1	DRGA0000568	0	35328089	A	G
1	INRA0001761	0	35338954	A	G
1	MARC0104045	0	35346704	A	G
1	ALGA0002608	0	35369661	A	C
1	MARC0048118	0	35440480	A	G
1	ASGA0002301	0	35471553	A	G
1	ALGA0002613	0	35549707	G	A
1	H3GA0053054	0	35736923	A	C
1	ALGA0002618	0	35805241	C	A
1	MARC0052370	0	35908306	0	A
1	MARC0001053	0	36021818	0	A
1	ALGA0002625	0	36067730	0	G
1	H3GA0001454	0	36150452	A	C
1	ALGA0002629	0	36187820	A	C
1	H3GA0001456	0	36260032	G	A
1	ALGA0002632	0	36290474	A	G
1	INRA0001776	0	36325329	G	A
1	ASGA0002314	0	36345917	G	A
1	ALGA0002639	0	36479981	A	G
1	ASGA0002320	0	36529754	0	C
1	DRGA0000580	0	36757463	G	A
1	ASGA0002324	0	36806010	G	A
1	ALGA0002648	0	36848533	A	C
1	ALGA0002649	0	36872061	G	A
1	ALGA0002653	0	36895048	A	G
1	ASGA0002336	0	36974535	A	G
1	MARC0097193	0	37001580	G	A
1	H3GA0001466	0	37024102	A	C
1	DRGA0000583	0	37056915	A	G
1	MARC0040750	0	37077667	C	A
1	ASGA0002342	0	37100659	G	A
1	ASGA0002352	0	37158189	C	A
1	MARC0114725	0	37204883	A	G
1	ALGA0002673	0	37247884	C	G
1	DRGA0000587	0	37261336	G	A
1	ALGA0002678	0	37288095	G	A
1	ASGA0002356	0	37320655	G	A
1	ALGA0002685	0	37343903	A	G
1	H3GA0001475	0	37366714	G	A
1	DRGA0000591	0	37381311	A	G
1	MARC0114211	0	37401594	G	A
1	DRGA0000594	0	37447818	A	G
1	INRA0001827	0	37520655	0	C
1	ALGA0002699	0	37567095	A	C
1	DRGA0000595	0	37576553	0	A
1	M1GA0000930	0	37580150	A	G
1	H3GA0001481	0	37606197	A	G
1	M1GA0000932	0	37619555	A	G
1	H3GA0001491	0	37634135	G	A
1	MARC0039753	0	37661280	A	G
1	MARC0087022	0	37685333	G	A
1	ALGA0002710	0	37713216	A	G
1	H3GA0054825	0	37725469	A	G
1	ASGA0101182	0	37746276	A	G
1	MARC0013639	0	37769312	A	G
1	DRGA0000602	0	37891135	A	G
1	MARC0091327	0	38008096	A	G
1	MARC0109679	0	38037570	A	G
1	DRGA0000604	0	38067414	A	G
1	ASGA0002401	0	38161769	A	G
1	MARC0034815	0	38185044	A	G
1	MARC0026342	0	38189919	A	G
1	ALGA0002734	0	38238415	A	C
1	ASGA0002403	0	38297216	G	A
1	H3GA0001503	0	38448574	A	G
1	ALGA0002747	0	38470403	A	C
1	INRA0001878	0	38542093	G	A
1	ALGA0002752	0	38613052	G	A
1	DRGA0000613	0	38630600	A	C
1	DRGA0000615	0	38654152	A	G
1	DRGA0000616	0	38707171	A	C
1	ALGA0002763	0	38765654	G	A
1	ASGA0002411	0	38801092	G	A
1	ASGA0002412	0	38867035	C	A
1	ALGA0002768	0	38887535	G	A
1	ALGA0002774	0	38910305	A	C
1	ALGA0002769	0	38932346	A	G
1	ASGA0002416	0	38953960	A	C
1	ASGA0094398	0	39035991	A	G
1	ALGA0002780	0	39348146	G	A
1	H3GA0001513	0	39380904	A	G
1	DRGA0000632	0	39444703	A	G
1	ALGA0002791	0	39476270	G	A
1	ASGA0002424	0	39540400	A	G
1	DRGA0000636	0	39567471	G	A
1	ASGA0002428	0	39591649	A	G
1	ALGA0002798	0	39613510	G	A
1	ALGA0002800	0	39641167	G	A
1	DRGA0000650	0	39655284	A	G
1	MARC0027388	0	39678032	G	A
1	ASGA0002433	0	39705912	G	A
1	ALGA0002805	0	39727198	G	A
1	DRGA0000656	0	39745433	G	A
1	ALGA0002806	0	39759030	G	A
1	SIRI0000080	0	39786553	A	G
1	DRGA0000658	0	39801235	A	G
1	ALGA0002815	0	39821617	A	G
1	ALGA0002818	0	39848331	G	A
1	MARC0012272	0	39910886	A	G
1	ASGA0002445	0	39942193	A	G
1	ASGA0002447	0	39984957	G	A
1	ASGA0090189	0	40077218	A	G
1	MARC0076346	0	40429821	A	G
1	ASGA0002448	0	40615686	G	A
1	ASGA0002449	0	40685164	G	A
1	DRGA0000666	0	40710532	A	G
1	ALGA0002835	0	40739616	A	T
1	ALGA0002840	0	40788462	A	G
1	ALGA0002842	0	40842099	A	G
1	ALGA0105589	0	40849488	A	C
1	MARC0036439	0	40885395	G	A
1	ALGA0002843	0	40917288	G	A
1	DRGA0000669	0	40954523	A	G
1	ALGA0002850	0	40981415	G	A
1	ALGA0002851	0	40996397	G	A
1	DRGA0000670	0	41022651	G	A
1	ALGA0002853	0	41058097	C	A
1	ALGA0002856	0	41091436	C	A
1	ASGA0002466	0	41122987	A	G
1	INRA0001930	0	41140791	0	G
1	INRA0001931	0	41154562	G	A
1	H3GA0001527	0	41191668	A	C
1	ASGA0002469	0	41214493	C	A
1	DRGA0000678	0	41252287	A	G
1	ASGA0002474	0	41300464	C	A
1	H3GA0001530	0	41321246	A	G
1	DRGA0000685	0	41343639	A	C
1	ALGA0002870	0	41373006	G	A
1	DRGA0000688	0	41440632	A	G
1	DRGA0000690	0	41471270	G	A
1	DRGA0000694	0	41520231	A	G
1	ALGA0002878	0	41533206	A	C
1	DRGA0000695	0	41554481	C	A
1	ASGA0002479	0	41643223	G	A
1	ASGA0094110	0	41847716	A	G
1	CASI0009419	0	41912092	A	G
1	H3GA0001545	0	42278421	G	A
1	MARC0021766	0	42292870	A	G
1	ALGA0002903	0	42316052	C	A
1	DRGA0000700	0	42369122	A	G
1	MARC0005904	0	42480123	A	G
1	MARC0072323	0	42507388	A	C
1	M1GA0026499	0	42507808	A	G
1	ALGA0002896	0	42513027	A	G
1	INRA0001968	0	42521905	G	A
1	MARC0027915	0	42542129	A	G
1	DRGA0000698	0	42578512	C	A
1	ALGA0109403	0	42623363	A	G
1	MARC0006447	0	42626844	C	A
1	ALGA0124083	0	42634665	A	G
1	ASGA0095188	0	42669178	G	A
1	ASGA0104733	0	42772625	A	G
1	INRA0001970	0	42833170	A	G
1	ALGA0002905	0	42849930	G	A
1	ASGA0002493	0	42881624	G	A
1	ALGA0104850	0	42924534	G	A
1	MARC0093726	0	42963683	A	C
1	ALGA0002916	0	43006479	A	G
1	MARC0005040	0	43050089	A	G
1	ASGA0002512	0	43074896	A	G
1	CASI0010130	0	43092094	G	A
1	DRGA0000714	0	43116134	A	C
1	ALGA0002930	0	43150191	A	G
1	ALGA0002938	0	43257183	G	A
1	MARC0006385	0	43288565	0	A
1	MARC0090402	0	43299542	G	A
1	MARC0030041	0	43337211	G	A
1	H3GA0001561	0	43357205	G	A
1	H3GA0001563	0	43378688	A	G
1	DRGA0000716	0	43399355	G	A
1	ALGA0002946	0	43450949	G	A
1	H3GA0001567	0	43612612	G	A
1	ASGA0002536	0	43646692	A	C
1	ASGA0002548	0	43699076	A	G
1	ASGA0002551	0	43713569	A	G
1	INRA0002006	0	43760878	A	G
1	MARC0033661	0	43790696	A	G
1	ALGA0002965	0	43820620	A	G
1	H3GA0001574	0	43843133	A	G
1	ASGA0002552	0	43873757	G	A
1	ALGA0002970	0	43979109	G	A
1	ALGA0002972	0	44006026	G	A
1	ALGA0002977	0	44044471	A	G
1	INRA0002029	0	44092882	G	A
1	ASGA0002556	0	44123260	A	G
1	ALGA0002982	0	44255560	A	C
1	ASGA0002561	0	44295622	C	A
1	ALGA0002986	0	44327013	A	G
1	INRA0002035	0	44329108	G	A
1	ASGA0002567	0	44421110	A	C
1	ALGA0002991	0	44450710	G	A
1	ASGA0002568	0	44473360	G	A
1	MARC0104539	0	44512430	A	G
1	ASGA0002570	0	44534229	G	A
1	DRGA0000734	0	44575153	A	G
1	ALGA0002999	0	44594822	0	0
1	ALGA0003003	0	44623901	G	A
1	ALGA0003004	0	44640013	G	A
1	ALGA0003008	0	44655399	A	C
1	ASGA0002573	0	44682948	G	A
1	ALGA0003012	0	44709423	G	A
1	INRA0002055	0	44733990	A	G
1	ALGA0003013	0	44756605	A	C
1	MARC0098848	0	44787454	0	A
1	ASGA0002579	0	44870136	G	A
1	DRGA0000748	0	44901449	T	A
1	MARC0042520	0	44980882	T	A
1	ALGA0003021	0	45018869	G	A
1	ASGA0002580	0	45048173	A	G
1	ALGA0003024	0	45113122	A	G
1	H3GA0001595	0	45131342	A	G
1	MARC0056989	0	45159055	A	G
1	ALGA0003028	0	45187760	G	A
1	MARC0027394	0	45458429	G	A
1	INRA0002076	0	45480921	A	C
1	ALGA0003034	0	45492878	G	A
1	ALGA0003039	0	45516389	G	A
1	ALGA0003043	0	45567088	A	G
1	MARC0080112	0	45580780	A	G
1	H3GA0001599	0	45606386	A	C
1	DRGA0000755	0	45620803	G	A
1	ASGA0002592	0	45638623	A	G
1	INRA0002096	0	45678267	G	A
1	ALGA0003052	0	45713661	A	G
1	INRA0002091	0	45729909	G	A
1	DRGA0000756	0	45744731	G	A
1	DRGA0000760	0	45827905	G	A
1	ALGA0003056	0	45855323	G	A
1	MARC0080017	0	45883777	0	G
1	ALGA0003060	0	45936751	C	A
1	H3GA0001604	0	45967878	A	C
1	ALGA0003067	0	45984089	G	A
1	MARC0087435	0	46051365	G	A
1	ASGA0096671	0	46054929	G	A
1	ALGA0003075	0	46110220	A	G
1	ALGA0003076	0	46157251	A	G
1	INRA0002108	0	46205423	A	G
1	INRA0002107	0	46251692	A	G
1	DRGA0000770	0	46327444	G	A
1	DRGA0000771	0	46348138	A	C
1	MARC0052861	0	46366863	G	A
1	ALGA0003089	0	46389638	0	C
1	INRA0002110	0	46411432	G	A
1	ASGA0002607	0	46442229	C	A
1	ALGA0003091	0	46476758	G	A
1	INRA0002111	0	46506020	A	G
1	DRGA0000774	0	46543321	A	C
1	ASGA0002612	0	46578307	G	A
1	ALGA0003096	0	46693316	A	G
1	DRGA0000775	0	46733048	A	G
1	MARC0000470	0	46774734	C	A
1	ALGA0003101	0	46824776	A	C
1	MARC0103788	0	46857128	A	G
1	ASGA0002618	0	46908269	G	A
1	DRGA0000780	0	46922822	G	A
1	ALGA0003108	0	47025801	C	A
1	DRGA0000783	0	47072774	A	G
1	DRGA0000785	0	47086912	A	G
1	DRGA0000787	0	47142083	A	G
1	ALGA0003115	0	47199212	G	A
1	ALGA0003117	0	47215836	G	A
1	ALGA0003119	0	47273186	G	A
1	ASGA0002629	0	47313440	G	A
1	ALGA0003122	0	47338824	G	A
1	ALGA0003126	0	47363182	G	A
1	SIRI0000285	0	47451155	A	C
1	ASGA0002634	0	47462932	A	G
1	DRGA0000797	0	47486173	A	G
1	ALGA0003129	0	47527329	G	A
1	MARC0025526	0	47553211	G	A
1	ALGA0003134	0	47628202	G	A
1	ASGA0002638	0	47688918	G	A
1	H3GA0001617	0	47728523	G	A
1	ALGA0003142	0	47757465	A	G
1	ALGA0003143	0	47866751	A	G
1	ASGA0002640	0	47939841	G	A
1	ALGA0003145	0	47954023	G	A
1	ALGA0003149	0	47989072	G	A
1	ASGA0002642	0	48054130	A	G
1	ALGA0003151	0	48070346	G	A
1	ALGA0003152	0	48091914	G	A
1	ALGA0003154	0	48105132	A	G
1	DRGA0000808	0	48118127	G	A
1	ALGA0003158	0	48142676	G	A
1	DRGA0000811	0	48157342	A	G
1	DRGA0000813	0	48193514	A	G
1	SIRI0000263	0	48212404	C	A
1	ASGA0002653	0	48246811	A	C
1	MARC0078789	0	48272677	G	A
1	INRA0002177	0	48304919	G	A
1	H3GA0001628	0	48322146	G	A
1	ASGA0002655	0	48340626	A	G
1	ALGA0003173	0	48369020	G	A
1	H3GA0001631	0	48394181	A	G
1	DRGA0000822	0	48414630	A	G
1	ALGA0003177	0	48485178	A	G
1	ALGA0003179	0	48649423	G	A
1	ALGA0003187	0	48685427	G	A
1	DRGA0000827	0	48698471	G	A
1	ALGA0003195	0	48870797	G	A
1	INRA0002210	0	48900290	G	A
1	ALGA0003197	0	48920746	A	G
1	ALGA0003200	0	48948723	A	C
1	ALGA0003201	0	48974545	C	A
1	ALGA0003203	0	49015286	0	G
1	ASGA0002670	0	49024494	A	G
1	ALGA0109305	0	49060765	A	G
1	H3GA0001640	0	49119455	A	G
1	DRGA0000832	0	49135643	A	G
1	DRGA0000833	0	49181826	A	G
1	DRGA0000834	0	49232934	G	A
1	H3GA0001644	0	49293081	A	G
1	ASGA0002680	0	49416108	G	A
1	DRGA0000839	0	49428041	G	A
1	DRGA0000841	0	49458254	A	G
1	ALGA0103591	0	49567930	G	A
1	ALGA0105914	0	49592586	G	A
1	ALGA0003220	0	49632560	G	A
1	ALGA0003218	0	49722002	A	C
1	ALGA0003221	0	49773812	G	A
1	ASGA0002688	0	49800696	A	G
1	MARC0094661	0	49839818	G	A
1	INRA0002228	0	49886701	G	A
1	INRA0002229	0	49916706	A	G
1	MARC0042547	0	49967133	C	A
1	MARC0024683	0	49995943	C	A
1	ALGA0003237	0	50011854	C	A
1	ASGA0002700	0	50037586	G	A
1	ASGA0002701	0	50051571	A	C
1	ASGA0002705	0	50082388	C	A
1	ALGA0003246	0	50118512	G	A
1	DRGA0000851	0	50139647	C	A
1	ALGA0003251	0	50162331	A	G
1	ALGA0003255	0	50178950	G	A
1	CASI0010121	0	50195543	A	G
1	ALGA0003260	0	50223926	A	G
1	ALGA0003264	0	50266066	A	G
1	ASGA0002716	0	50287842	G	A
1	INRA0002254	0	50311298	0	G
1	ALGA0003271	0	50336254	A	G
1	ASGA0002720	0	50374052	A	G
1	MARC0006808	0	50404360	0	C
1	ASGA0002727	0	50797783	G	A
1	ALGA0003278	0	50809978	C	G
1	ASGA0002729	0	50861015	A	C
1	ASGA0002733	0	50892300	G	A
1	MARC0036790	0	50945060	A	G
1	DIAS0001404	0	50997988	A	G
1	ALGA0003292	0	51060285	A	G
1	H3GA0001667	0	51071812	G	A
1	ALGA0003294	0	51084128	G	A
1	H3GA0001685	0	51168861	G	A
1	H3GA0001684	0	51191476	A	G
1	ASGA0002752	0	51239840	0	A
1	ALGA0003310	0	51262152	A	C
1	H3GA0001675	0	51287953	A	C
1	ALGA0003339	0	51321490	A	G
1	MARC0029508	0	51357005	A	G
1	ASGA0002773	0	51449102	G	A
1	ASGA0002778	0	51477004	A	C
1	ALGA0003346	0	51502130	G	A
1	ALGA0003348	0	51518908	A	G
1	MARC0025593	0	51555713	A	G
1	ALGA0003356	0	51590270	A	G
1	ALGA0003365	0	51628206	C	A
1	H3GA0001700	0	51640909	G	A
1	DRGA0000881	0	51665951	G	A
1	ASGA0002800	0	51679649	A	G
1	H3GA0001704	0	51699215	A	G
1	ASGA0002802	0	51753405	A	C
1	ALGA0003377	0	51798288	A	G
1	ASGA0002804	0	51818265	0	A
1	MARC0027189	0	51858955	G	A
1	H3GA0001710	0	51880036	A	G
1	ASGA0002809	0	51918328	C	A
1	ALGA0003394	0	51949424	G	A
1	DRGA0000885	0	51976136	A	C
1	INRA0002329	0	51998674	A	G
1	ALGA0003403	0	52025432	G	A
1	ALGA0003405	0	52039046	A	G
1	MARC0082503	0	52052075	A	G
1	DRGA0000893	0	52088976	0	A
1	DRGA0000895	0	52129852	0	A
1	ALGA0003412	0	52165770	G	A
1	ALGA0003413	0	52196681	G	A
1	INRA0002345	0	52217817	G	A
1	ALGA0003423	0	52262327	A	G
1	MARC0026427	0	52284040	G	A
1	ASGA0002828	0	52307232	A	G
1	ALGA0003428	0	52333375	A	G
1	ALGA0003430	0	52355814	A	C
1	H3GA0001728	0	52423802	A	G
1	ASGA0002841	0	52495754	A	G
1	H3GA0001730	0	52516084	0	A
1	INRA0002365	0	52696117	G	A
1	INRA0002370	0	52740803	0	A
1	MARC0076789	0	52884828	A	G
1	H3GA0001736	0	52907098	A	C
1	H3GA0001738	0	52981087	A	G
1	ASGA0002862	0	53078253	A	G
1	MARC0112628	0	53113305	A	G
1	ALGA0103567	0	53195577	0	A
1	CASI0008992	0	53262786	G	A
1	ALGA0112981	0	53352202	G	A
1	ALGA0003489	0	53381110	A	C
1	DRGA0000908	0	53411786	A	G
1	ASGA0002866	0	53441222	G	A
1	ASGA0002864	0	53460876	A	G
1	ALGA0003494	0	53505303	G	A
1	ASGA0002880	0	53513159	G	A
1	MARC0037204	0	53549421	C	A
1	ASGA0002887	0	53574105	A	G
1	H3GA0001754	0	53609075	C	G
1	H3GA0001755	0	53638064	G	A
1	DRGA0000913	0	53666889	A	C
1	ASGA0002889	0	53727139	A	G
1	ASGA0002891	0	53753531	A	G
1	ALGA0003507	0	53817974	G	A
1	M1GA0000961	0	53869409	C	A
1	ASGA0002904	0	53883921	G	A
1	SIRI0001339	0	53918311	A	G
1	INRA0002424	0	54003824	G	A
1	INRA0002425	0	54026234	G	A
1	INRA0002426	0	54037743	0	G
1	DRGA0000925	0	54059398	G	A
1	ALGA0003516	0	54082153	C	A
1	ALGA0003521	0	54102189	A	G
1	H3GA0001764	0	54289787	G	A
1	H3GA0001765	0	54314699	A	C
1	ASGA0104774	0	54323182	C	A
1	ALGA0003537	0	54422838	T	A
1	ALGA0003540	0	54438629	A	G
1	DIAS0002998	0	54462810	G	A
1	DIAS0001185	0	54508888	G	A
1	MARC0050692	0	54541076	0	A
1	ASGA0002936	0	54557233	C	A
1	H3GA0001770	0	54571688	G	A
1	MARC0091808	0	54668675	0	A
1	INRA0002445	0	54698952	C	A
1	MARC0007128	0	54711395	0	G
1	INRA0002446	0	54730582	G	A
1	SIRI0001021	0	54927895	G	A
1	ASGA0002937	0	55000843	G	A
1	ASGA0002941	0	55072432	A	T
1	MARC0093541	0	55095155	G	A
1	ALGA0003562	0	55119115	G	A
1	ALGA0003563	0	55133108	A	C
1	DRGA0000934	0	55164652	G	A
1	ASGA0002948	0	55226608	G	A
1	ASGA0002949	0	55253015	A	G
1	ALGA0003570	0	55273080	G	A
1	ALGA0003571	0	55289358	G	A
1	MARC0025427	0	55312178	A	G
1	ASGA0002957	0	55332930	A	G
1	MARC0038944	0	55366037	G	A
1	MARC0051679	0	55422121	A	G
1	ALGA0003581	0	55508391	G	A
1	ALGA0003583	0	55536765	G	A
1	ALGA0003587	0	55550351	C	A
1	DRGA0000938	0	55572761	A	C
1	MARC0063377	0	55613197	A	G
1	INRA0002489	0	55627922	G	A
1	ASGA0002967	0	55652201	0	A
1	ASGA0002969	0	55686230	G	A
1	ASGA0002971	0	55713612	G	A
1	ALGA0003592	0	55738309	G	A
1	DRGA0000942	0	55825018	0	A
1	CASI0010753	0	55859601	0	G
1	MARC0094845	0	55906465	A	G
1	ALGA0003606	0	55927337	A	C
1	ALGA0003618	0	55939027	0	A
1	ASGA0002980	0	56010526	A	T
1	ALGA0003611	0	56048787	G	A
1	ALGA0003621	0	56115010	G	A
1	ASGA0002989	0	56151299	G	A
1	ALGA0003627	0	56211708	G	A
1	ALGA0003632	0	56246102	A	G
1	ASGA0002998	0	56281375	G	A
1	ALGA0112694	0	56281453	G	A
1	ASGA0003001	0	56304714	A	C
1	ASGA0003003	0	56325318	A	G
1	ALGA0003639	0	56352803	C	A
1	MARC0023432	0	56460477	0	G
1	ASGA0003019	0	56474093	G	A
1	H3GA0001807	0	56500036	G	A
1	INRA0002536	0	56511890	C	A
1	ALGA0003655	0	56540498	0	A
1	ASGA0003027	0	56563956	A	T
1	ASGA0003022	0	56615016	A	G
1	ASGA0003028	0	56635351	G	A
1	MARC0060278	0	56780388	G	A
1	SIRI0000445	0	57004290	A	G
1	ALGA0003670	0	57069421	A	C
1	MARC0056841	0	57085400	0	G
1	ASGA0003043	0	57150032	A	T
1	ASGA0003049	0	57259092	C	A
1	ASGA0003051	0	57277188	A	G
1	ASGA0003055	0	57304546	A	G
1	ALGA0003690	0	57316578	A	G
1	DRGA0000958	0	57345479	G	A
1	ASGA0089196	0	57487161	G	A
1	MARC0027518	0	57586607	G	A
1	MARC0029325	0	57606300	C	A
1	H3GA0001815	0	57647091	G	A
1	MARC0057512	0	57674799	A	C
1	H3GA0001822	0	57698755	A	G
1	ASGA0003063	0	57731586	G	A
1	ALGA0003699	0	57773102	G	A
1	ASGA0003069	0	57800971	A	G
1	INRA0002552	0	57964423	A	G
1	ALGA0003711	0	58035657	A	G
1	ALGA0003713	0	58064401	G	A
1	ALGA0003716	0	58091520	G	A
1	DRGA0000963	0	58106684	A	G
1	H3GA0001828	0	58120392	A	G
1	ALGA0003725	0	58162732	G	A
1	ALGA0003728	0	58209802	G	A
1	ASGA0003088	0	58230377	0	A
1	DRGA0000971	0	58242860	A	G
1	MARC0077605	0	58260343	G	A
1	ALGA0003731	0	58282183	A	G
1	DRGA0000977	0	58312124	G	A
1	ASGA0003091	0	58326975	A	G
1	ALGA0003741	0	58355693	A	G
1	MARC0013135	0	58391548	G	A
1	ALGA0003751	0	58422166	A	G
1	ASGA0003097	0	58446382	C	A
1	ALGA0003761	0	58544570	G	A
1	DRGA0000981	0	58633847	A	G
1	DRGA0000980	0	58671555	A	G
1	ASGA0003107	0	58744635	0	A
1	ALGA0003762	0	58760643	G	A
1	MARC0026746	0	58816367	A	G
1	ASGA0003114	0	58860534	G	A
1	INRA0002574	0	58877990	0	G
1	DRGA0000987	0	58906802	A	G
1	DRGA0000988	0	58932786	A	C
1	ASGA0003117	0	58954270	A	G
1	ALGA0003777	0	58986022	A	G
1	H3GA0001850	0	59056773	A	C
1	ALGA0003782	0	59091108	0	A
1	INRA0002582	0	59117570	G	A
1	ALGA0003787	0	59133134	A	C
1	ALGA0003793	0	59181456	A	G
1	ALGA0003797	0	59255323	C	A
1	MARC0108493	0	59325265	G	A
1	ASGA0003129	0	59347516	A	G
1	DRGA0000994	0	59374281	A	G
1	ALGA0003812	0	59446560	G	A
1	ASGA0003145	0	59464681	A	G
1	SIRI0000487	0	59481770	A	G
1	ASGA0003139	0	59491383	C	A
1	ALGA0003818	0	59512640	G	A
1	ALGA0003826	0	59620943	A	C
1	ALGA0003829	0	59636770	A	C
1	MARC0027557	0	59735501	C	A
1	DRGA0001009	0	59862892	A	C
1	ALGA0003836	0	59896721	A	G
1	ALGA0115579	0	59938495	G	A
1	ASGA0003153	0	59963273	A	G
1	ASGA0091084	0	60033575	G	A
1	ALGA0003844	0	60104295	C	A
1	ASGA0003157	0	60168234	G	A
1	MARC0063106	0	60190732	G	A
1	DRGA0001016	0	60227500	A	C
1	DRGA0001024	0	60304507	A	G
1	DRGA0001020	0	60338211	A	G
1	ASGA0003159	0	60371165	G	A
1	ALGA0003852	0	60388521	G	A
1	ALGA0003853	0	60431151	0	G
1	ALGA0003855	0	60497045	G	A
1	INRA0002627	0	60574846	A	C
1	ASGA0003163	0	60638159	A	G
1	ASGA0003162	0	60661741	T	A
1	ASGA0003164	0	60705962	G	A
1	ASGA0003166	0	60726592	G	A
1	ASGA0003167	0	60750288	A	C
1	DRGA0001033	0	60826036	A	G
1	ALGA0003867	0	60861315	A	G
1	ASGA0003169	0	60895525	A	C
1	MARC0001491	0	60912826	G	A
1	ALGA0003870	0	60948682	A	C
1	ASGA0003175	0	61060616	G	A
1	ALGA0003873	0	61246160	0	A
1	H3GA0001869	0	61270731	A	G
1	MARC0068954	0	61286411	A	G
1	MARC0010504	0	61303912	A	C
1	DRGA0001043	0	61323965	A	G
1	ALGA0003879	0	61347348	G	A
1	DRGA0001049	0	61370969	A	C
1	MARC0026060	0	61430036	A	G
1	DRGA0001052	0	61448815	G	A
1	MARC0038546	0	61485662	A	G
1	ALGA0003880	0	61505713	C	A
1	ALGA0113051	0	61628730	G	A
1	DRGA0001055	0	61750319	T	A
1	DRGA0001059	0	61757457	A	G
1	ASGA0003182	0	61885245	A	G
1	ALGA0003891	0	61964395	C	A
1	ALGA0003892	0	61986232	A	C
1	ALGA0003893	0	62019786	G	A
1	DRGA0001062	0	62042316	A	G
1	DRGA0001063	0	62067016	A	T
1	SIRI0000966	0	62278309	A	C
1	SIRI0000967	0	62278455	G	A
1	ALGA0109882	0	62294801	A	G
1	DRGA0001067	0	62358997	A	C
1	ALGA0003896	0	62459770	A	C
1	MARC0004688	0	62557174	A	G
1	ALGA0003900	0	62583607	G	A
1	ASGA0003191	0	62598591	G	A
1	DRGA0001072	0	62645599	0	A
1	INRA0004294	0	62649039	0	A
1	ALGA0003901	0	62681226	0	C
1	INRA0002665	0	62701533	0	A
1	ASGA0003193	0	62729081	0	A
1	DRGA0001073	0	62759784	A	G
1	INRA0002667	0	62781138	G	A
1	ASGA0003194	0	62811729	A	G
1	ALGA0003904	0	62986317	A	G
1	DRGA0001075	0	63031770	0	A
1	ALGA0003905	0	63045058	A	G
1	ALGA0003910	0	63071653	A	G
1	ALGA0003912	0	63123772	A	G
1	MARC0112869	0	63225607	0	A
1	MARC0059892	0	63244752	G	A
1	CASI0007774	0	63262614	G	A
1	ALGA0003917	0	63282337	G	A
1	M1GA0000987	0	63294966	A	G
1	H3GA0001881	0	63316569	A	G
1	ALGA0003926	0	63495419	A	G
1	DRGA0001089	0	63529968	G	A
1	ASGA0003207	0	63659775	A	G
1	MARC0024388	0	63704733	G	A
1	DRGA0001092	0	63726056	A	G
1	DRGA0001093	0	63753893	0	A
1	ALGA0102804	0	63773754	A	G
1	ALGA0124376	0	63800886	G	A
1	ALGA0003930	0	63889465	0	C
1	MARC0059407	0	63930516	G	A
1	ASGA0003214	0	63949688	0	C
1	ASGA0003215	0	64029670	A	C
1	ASGA0003216	0	64079226	C	A
1	ASGA0003218	0	64095936	C	G
1	DRGA0001098	0	64119625	A	G
1	ASGA0003223	0	64154811	G	A
1	MARC0104726	0	64203044	A	G
1	INRA0002704	0	64278197	0	G
1	ALGA0003946	0	64452788	A	G
1	ASGA0003231	0	64493601	A	G
1	DRGA0001102	0	64553243	G	A
1	ALGA0003951	0	64579689	G	A
1	ASGA0003233	0	64591470	G	A
1	ALGA0003952	0	64614854	C	A
1	ALGA0003953	0	64674794	G	A
1	MARC0051304	0	64709865	A	G
1	ASGA0003234	0	64853618	A	C
1	ALGA0003960	0	64908479	G	A
1	ASGA0003235	0	64978117	A	G
1	INRA0002723	0	65072818	A	G
1	MARC0005630	0	65240301	A	G
1	ALGA0003968	0	65337586	G	A
1	ALGA0003975	0	65416654	G	A
1	DRGA0001106	0	65460886	A	G
1	ASGA0003239	0	65474177	C	A
1	ASGA0003240	0	65572837	0	A
1	ALGA0003981	0	65737507	A	G
1	ALGA0003988	0	65759072	A	G
1	ASGA0003249	0	65784587	G	A
1	INRA0002742	0	65796820	G	A
1	ALGA0003991	0	65814755	A	G
1	ALGA0003992	0	65841441	C	A
1	ALGA0003995	0	65859940	A	G
1	ALGA0004000	0	65918133	G	A
1	ASGA0003261	0	66008742	A	C
1	ALGA0004005	0	66034686	A	G
1	ALGA0004006	0	66047984	A	G
1	ALGA0004007	0	66063586	G	A
1	ALGA0119247	0	66133063	A	G
1	ALGA0004024	0	66209303	G	A
1	ALGA0119938	0	66260106	A	G
1	MARC0004056	0	66276278	G	A
1	ALGA0004035	0	66294798	G	A
1	ASGA0003282	0	66322048	G	A
1	INRA0002764	0	66409198	0	A
1	ALGA0004040	0	66449450	A	C
1	ALGA0004042	0	66491115	G	A
1	ALGA0004046	0	66543287	A	G
1	ALGA0004050	0	66575940	G	A
1	MARC0085517	0	66614469	G	A
1	ALGA0004061	0	66746325	G	A
1	MARC0088321	0	66775389	A	G
1	ALGA0004067	0	66814441	A	G
1	ALGA0004072	0	66857466	A	G
1	ASGA0003288	0	66876761	C	A
1	ALGA0004074	0	66970456	G	A
1	ALGA0004077	0	67007297	C	A
1	MARC0060375	0	67024385	G	A
1	ASGA0003300	0	67047161	C	A
1	H3GA0001937	0	67072857	A	C
1	MARC0027154	0	67121815	A	G
1	H3GA0001938	0	67133402	G	A
1	MARC0008079	0	67187528	G	A
1	ASGA0003304	0	67212716	G	A
1	ASGA0003306	0	67278674	A	C
1	ALGA0004089	0	67314636	A	C
1	ASGA0003310	0	67339040	T	A
1	ALGA0004090	0	67360888	A	G
1	ASGA0003312	0	67429429	A	G
1	ASGA0003314	0	67455613	C	A
1	ALGA0004095	0	67564675	A	G
1	ASGA0003317	0	67606390	A	G
1	ALGA0004093	0	67641195	C	A
1	ALGA0004098	0	67695374	C	A
1	H3GA0001949	0	67718944	G	A
1	DRGA0001118	0	67753474	G	A
1	DRGA0001119	0	67860459	C	G
1	ALGA0004105	0	67947396	G	A
1	ALGA0004109	0	67961527	C	A
1	ALGA0004113	0	68010353	G	A
1	DIAS0000563	0	68057435	A	C
1	MARC0058187	0	68078916	A	G
1	MARC0034307	0	68103552	A	G
1	DRGA0001123	0	68131236	G	A
1	DRGA0001124	0	68150044	A	G
1	ASGA0083304	0	68186587	G	A
1	ASGA0003327	0	68318070	C	A
1	SIRI0000077	0	68352762	G	A
1	H3GA0001955	0	68374111	A	G
1	INRA0002811	0	68388585	A	G
1	ALGA0004136	0	68407069	A	G
1	INRA0002818	0	68488874	A	G
1	H3GA0001956	0	68525440	A	G
1	INRA0002819	0	68549249	G	A
1	ALGA0004150	0	68703950	C	A
1	CASI0003924	0	68812679	A	G
1	DRGA0001126	0	68876438	A	T
1	ALGA0004157	0	68903200	0	A
1	ALGA0004160	0	68935225	G	A
1	MARC0021047	0	68995266	A	G
1	ALGA0004169	0	69035750	G	A
1	MARC0082293	0	69083301	C	A
1	ALGA0004173	0	69196503	G	A
1	DRGA0001130	0	69217808	A	G
1	DRGA0001131	0	69277352	C	A
1	ALGA0004176	0	69297879	A	G
1	ASGA0003333	0	69377677	G	A
1	ASGA0003334	0	69396467	A	G
1	ALGA0004177	0	69419420	A	G
1	DRGA0001136	0	69479748	C	A
1	INRA0002835	0	69522447	G	A
1	ASGA0003335	0	69582940	A	G
1	ALGA0004188	0	69733452	A	C
1	ASGA0003341	0	69779836	G	A
1	ALGA0004191	0	69951961	A	G
1	MARC0078517	0	69994758	A	G
1	INRA0002845	0	70008165	A	G
1	INRA0002846	0	70027137	C	A
1	ALGA0004192	0	70099940	G	A
1	DRGA0001139	0	70136165	0	A
1	INRA0002849	0	70272796	G	A
1	ALGA0004197	0	70338072	G	A
1	INRA0002856	0	70377392	A	G
1	ASGA0101213	0	70692747	C	A
1	MARC0072442	0	70750913	0	G
1	ALGA0004198	0	70781326	0	A
1	MARC0077638	0	70818449	A	C
1	ALGA0004199	0	70834762	0	C
1	ASGA0003346	0	70878784	A	G
1	ASGA0003348	0	70924095	A	C
1	DRGA0001142	0	70950471	G	A
1	MARC0007812	0	71004780	A	G
1	MARC0090421	0	71029710	0	G
1	ALGA0004208	0	71121770	A	C
1	ALGA0004211	0	71223529	A	C
1	H3GA0001974	0	71291808	G	A
1	H3GA0001976	0	71313659	G	A
1	DRGA0001144	0	71363269	G	A
1	ASGA0003367	0	71380079	A	G
1	ALGA0004218	0	71407293	G	A
1	ASGA0003370	0	71430571	A	G
1	ALGA0004223	0	71467857	G	A
1	ALGA0004227	0	71510724	G	A
1	ASGA0003384	0	71542114	A	G
1	ALGA0004243	0	71603602	G	A
1	ALGA0004245	0	71640684	G	A
1	ALGA0004246	0	71658772	A	G
1	H3GA0001991	0	71675941	A	G
1	MARC0029520	0	71707102	A	G
1	ASGA0003393	0	71778383	A	G
1	M1GA0001009	0	71837014	A	G
1	INRA0002881	0	71859329	A	G
1	MARC0090233	0	71930139	G	A
1	ALGA0004256	0	71962411	G	A
1	ALGA0004262	0	71984666	G	A
1	H3GA0001996	0	72013436	A	G
1	DRGA0001147	0	72240660	A	G
1	H3GA0002001	0	72252659	A	C
1	ASGA0003409	0	72277536	C	A
1	ALGA0004272	0	72306533	G	A
1	H3GA0002007	0	72363981	G	A
1	ASGA0003420	0	72387131	A	C
1	ASGA0003421	0	72488597	G	A
1	INRA0002901	0	72525443	A	G
1	INRA0002900	0	72534652	A	G
1	ASGA0106258	0	72645989	A	G
1	MARC0015644	0	72701300	A	G
1	MARC0000006	0	72753821	A	G
1	ASGA0084706	0	72760634	A	G
1	ALGA0118409	0	72770424	G	A
1	MARC0079055	0	72860905	A	G
1	ASGA0087548	0	72865447	A	G
1	ASGA0003433	0	72898058	C	A
1	ASGA0003435	0	72918261	G	A
1	ASGA0003429	0	72938851	G	A
1	ALGA0004293	0	73057549	G	A
1	ASGA0003423	0	73075452	G	A
1	MARC0090951	0	73163624	A	G
1	ASGA0003449	0	73179001	A	C
1	MARC0074946	0	73216720	C	A
1	ASGA0003457	0	73274553	A	G
1	MARC0013267	0	73318663	A	G
1	DRGA0001155	0	73425003	A	G
1	ALGA0004308	0	73464667	A	G
1	ASGA0003459	0	73529538	A	G
1	ALGA0004318	0	73662613	C	A
1	ASGA0003465	0	73691273	A	G
1	ALGA0004311	0	73728305	G	A
1	MARC0025539	0	73806962	A	G
1	H3GA0002028	0	73817808	A	G
1	H3GA0002037	0	73832170	G	A
1	MARC0026480	0	73920209	0	G
1	ALGA0004333	0	73957763	A	G
1	MARC0014911	0	73989377	A	C
1	ASGA0003476	0	74012792	G	A
1	DRGA0001159	0	74086626	G	A
1	ALGA0004343	0	74119179	C	A
1	ASGA0003481	0	74173831	G	A
1	INRA0002912	0	74206422	G	A
1	ASGA0003483	0	74227587	A	G
1	H3GA0002049	0	74270269	G	A
1	MARC0070517	0	74296338	A	G
1	ALGA0004354	0	74494642	C	A
1	H3GA0002051	0	74553922	A	G
1	ASGA0003493	0	74578614	G	A
1	ASGA0003498	0	74615237	G	A
1	ALGA0004358	0	74645878	G	A
1	INRA0002918	0	74666507	A	G
1	ASGA0003506	0	74719532	G	A
1	ASGA0003509	0	74744802	G	A
1	ASGA0003511	0	74776040	G	A
1	MARC0100294	0	74796706	A	G
1	ASGA0003519	0	74818131	A	C
1	MARC0022047	0	74839761	G	A
1	ALGA0004377	0	74852014	G	A
1	H3GA0002075	0	74872501	G	A
1	ASGA0003523	0	74891998	A	G
1	ALGA0004384	0	74913110	A	G
1	ALGA0004389	0	74943431	C	A
1	ALGA0004392	0	74972431	T	A
1	H3GA0002080	0	74995089	G	A
1	MARC0041363	0	75016276	G	A
1	INRA0002932	0	75060242	G	A
1	ALGA0004394	0	75080111	G	A
1	H3GA0002082	0	75122271	C	A
1	MARC0070470	0	75205471	A	G
1	ASGA0003533	0	75246144	A	G
1	ALGA0004401	0	75283883	A	G
1	INRA0002935	0	75297278	A	G
1	ASGA0003530	0	75312701	G	A
1	ALGA0118692	0	75336902	G	A
1	ALGA0004441	0	75362990	A	G
1	ASGA0003549	0	75386437	A	G
1	H3GA0002102	0	75408202	A	G
1	DRGA0001172	0	75429657	A	G
1	INRA0002957	0	75513408	A	G
1	ASGA0100212	0	75645286	G	A
1	MARC0027516	0	75666946	0	G
1	MARC0065404	0	75711198	0	A
1	ASGA0088131	0	75766098	A	C
1	ASGA0099145	0	75787511	A	G
1	ASGA0091540	0	75864116	A	G
1	H3GA0056035	0	75900456	G	A
1	DRGA0001170	0	76160324	A	G
1	MARC0005739	0	76180179	G	A
1	ASGA0003544	0	76221553	T	A
1	MARC0017353	0	76242796	G	A
1	ALGA0004418	0	76354878	A	C
1	MARC0037432	0	76381147	G	A
1	ALGA0004414	0	76397222	G	A
1	ALGA0004413	0	76449759	A	G
1	MARC0010696	0	76474085	G	A
1	ALGA0004408	0	76536235	A	G
1	DRGA0001168	0	76657453	C	G
1	M1GA0001028	0	76687451	G	A
1	M1GA0026413	0	76900103	A	G
1	ALGA0108655	0	76903205	G	A
1	ASGA0088928	0	77103358	A	G
1	ASGA0096814	0	77106112	G	A
1	MARC0023160	0	77136348	A	G
1	DIAS0002899	0	77203186	A	G
1	ALGA0004442	0	77228024	G	A
1	ALGA0004445	0	77381746	A	G
1	DRGA0001180	0	77451690	A	C
1	ALGA0004451	0	77472299	G	A
1	ASGA0003564	0	77499184	A	C
1	SIRI0000273	0	77512107	G	A
1	MARC0050566	0	77673521	G	A
1	ASGA0085501	0	77716363	G	A
1	ALGA0004467	0	77800264	G	A
1	ASGA0003569	0	77842769	C	A
1	ALGA0004473	0	77914431	A	G
1	H3GA0002118	0	77930605	G	A
1	ALGA0004476	0	77951478	G	A
1	ALGA0004483	0	78064452	A	C
1	DIAS0002710	0	78084957	G	A
1	ASGA0003585	0	78134084	G	A
1	INRA0002998	0	78235096	A	G
1	DRGA0001192	0	78255265	C	A
1	INRA0003003	0	78274730	G	A
1	MARC0042851	0	78356649	G	A
1	ASGA0003594	0	78550623	G	A
1	ALGA0004503	0	78606953	A	G
1	ASGA0003596	0	78629842	A	C
1	MARC0105148	0	78671939	A	G
1	ALGA0004506	0	78692029	C	A
1	H3GA0002135	0	78746469	A	G
1	MARC0003310	0	78803678	A	G
1	ASGA0003601	0	78826121	A	G
1	ALGA0004510	0	79363436	G	A
1	ALGA0004509	0	79404343	A	C
1	ASGA0003606	0	79416203	G	A
1	MARC0109505	0	79446811	C	A
1	ALGA0004513	0	79474188	0	A
1	ALGA0004521	0	79570629	G	A
1	H3GA0056273	0	79612380	A	G
1	MARC0026322	0	79620602	G	A
1	ASGA0003607	0	79657794	A	G
1	ASGA0003609	0	79717530	G	A
1	M1GA0001041	0	79779016	G	A
1	MARC0007173	0	79831909	0	A
1	INRA0003035	0	80024143	G	A
1	ASGA0003617	0	80163264	T	A
1	ASGA0003619	0	80223017	0	A
1	INRA0003043	0	80237600	G	A
1	INRA0003044	0	80330797	A	G
1	ALGA0004544	0	80397906	0	A
1	ALGA0004546	0	80442124	G	A
1	ALGA0004558	0	80509239	G	A
1	ALGA0004562	0	80539023	G	A
1	ALGA0004552	0	80575698	A	G
1	ALGA0004563	0	80654093	A	G
1	ALGA0004569	0	80675380	G	A
1	DRGA0001218	0	80708717	G	A
1	ALGA0004575	0	80735890	T	A
1	ASGA0003630	0	80818202	A	G
1	ALGA0004588	0	80847815	C	A
1	ASGA0003633	0	80871555	G	A
1	ALGA0004601	0	80903378	A	G
1	MARC0060208	0	80943171	G	A
1	INRA0003081	0	81131698	A	G
1	H3GA0002152	0	81162933	A	G
1	ASGA0003638	0	81202836	0	A
1	DRGA0001238	0	81246308	A	G
1	ALGA0004616	0	81298640	A	G
1	ALGA0004618	0	81339366	A	G
1	MARC0066474	0	81376955	G	A
1	DRGA0001246	0	81411516	C	A
1	MARC0038698	0	81527197	0	G
1	H3GA0002156	0	81563939	G	A
1	INRA0003102	0	81585452	C	A
1	ALGA0004631	0	81603809	A	C
1	H3GA0002160	0	81660386	G	A
1	MARC0052673	0	81714243	A	G
1	ASGA0003652	0	81749973	A	G
1	DIAS0001377	0	81766931	A	G
1	ALGA0004640	0	81790755	A	G
1	DRGA0001252	0	81823636	G	A
1	H3GA0002165	0	81840624	A	G
1	DIAS0003146	0	81866432	C	A
1	DBUN0003645	0	81889305	G	A
1	ASGA0003663	0	81910924	A	C
1	ASGA0003669	0	82016483	0	A
1	MARC0094179	0	82032361	0	A
1	ASGA0003671	0	82124630	G	A
1	ASGA0003672	0	82165022	0	A
1	DRGA0001261	0	82215872	0	A
1	INRA0003142	0	82255531	G	A
1	DRGA0001262	0	82324692	A	G
1	ASGA0003676	0	82390315	0	G
1	DRGA0001264	0	82423292	0	A
1	MARC0012696	0	82461536	A	G
1	ALGA0004670	0	82487790	T	A
1	MARC0015922	0	82556365	0	A
1	INRA0003143	0	82576975	A	G
1	H3GA0002168	0	82667140	A	G
1	DBNP0000610	0	82691023	A	G
1	ALGA0004675	0	82715698	A	G
1	MARC0004543	0	82768020	G	A
1	DRGA0001265	0	82790904	G	A
1	INRA0003155	0	82866512	G	A
1	H3GA0002174	0	82895619	G	A
1	DRGA0001269	0	82962537	A	G
1	UMB10000008	0	82988476	0	G
1	ALGA0004684	0	83015752	0	A
1	ALGA0004688	0	83100561	A	C
1	H3GA0002180	0	83114055	0	A
1	ALGA0004686	0	83126226	G	A
1	ASGA0003694	0	83153780	0	A
1	MARC0016265	0	83237811	G	A
1	ASGA0003695	0	83277731	G	A
1	MARC0025200	0	83298088	A	G
1	ALGA0004693	0	83308797	A	G
1	ALGA0004694	0	83332493	A	G
1	INRA0003161	0	83642758	A	G
1	MARC0004776	0	83721286	A	G
1	MARC0032220	0	83792129	A	G
1	ALGA0004707	0	84000812	A	G
1	ALGA0004714	0	84082502	A	C
1	ASGA0003704	0	84117145	C	A
1	ALGA0004718	0	84201878	0	C
1	INRA0003173	0	84216880	A	G
1	CASI0005885	0	84240624	0	A
1	INRA0003174	0	84279648	A	G
1	ALGA0004722	0	84376735	G	A
1	DRGA0001282	0	84520031	A	G
1	INRA0003181	0	84639355	0	G
1	ALGA0004727	0	84738384	A	G
1	ASGA0003713	0	84827908	G	A
1	ALGA0004729	0	84854279	A	G
1	ALGA0004730	0	84944971	A	C
1	MARC0036053	0	84978689	G	A
1	INRA0003185	0	85018407	A	G
1	INRA0003184	0	85084570	A	G
1	DRGA0001285	0	85105028	A	G
1	ASGA0003715	0	85147965	0	C
1	ALGA0004732	0	85230604	A	T
1	H3GA0002192	0	85241597	G	A
1	INRA0003187	0	85250669	G	A
1	DRGA0001286	0	85289847	A	G
1	ASGA0003716	0	85373243	A	G
1	ALGA0004735	0	85393451	A	G
1	DRGA0001287	0	85439209	C	A
1	DRGA0001289	0	85460902	C	A
1	ALGA0004741	0	85496858	A	C
1	INRA0003188	0	85631812	A	C
1	ALGA0004742	0	85652209	0	A
1	INRA0003193	0	85667074	0	A
1	ALGA0004743	0	85682989	0	G
1	ASGA0003720	0	85755361	G	A
1	ALGA0004745	0	85779967	A	G
1	ASGA0003722	0	85833195	G	A
1	H3GA0002196	0	85846142	A	C
1	ALGA0004746	0	85901113	G	A
1	ALGA0004747	0	85937636	A	G
1	ALGA0113211	0	86042306	G	A
1	DRGA0001294	0	86081496	G	A
1	ALGA0004751	0	86103492	A	G
1	ALGA0004752	0	86116155	C	A
1	ASGA0094211	0	86130085	A	G
1	H3GA0002203	0	86130998	G	A
1	MARC0072873	0	86166069	G	A
1	DRGA0001296	0	86238234	C	A
1	ALGA0004758	0	86256377	G	A
1	MARC0033866	0	86269854	G	A
1	ASGA0003731	0	86318011	A	G
1	ALGA0004762	0	86371462	A	G
1	ALGA0004771	0	86409626	A	G
1	DRGA0001297	0	86429797	A	G
1	ALGA0004774	0	86492951	A	C
1	INRA0003205	0	86543867	G	A
1	H3GA0002218	0	86570652	A	C
1	MARC0030088	0	86583925	A	G
1	MARC0004786	0	86614237	G	A
1	DRGA0001299	0	86704631	A	G
1	DRGA0001301	0	86751140	A	C
1	DRGA0001302	0	86792131	A	G
1	ALGA0004794	0	86834039	G	A
1	ASGA0003758	0	87016534	0	G
1	MARC0063407	0	87064287	A	G
[truncated: 39,132 more rows]
