# Supplementary material for: An insight into the runs of homozygosity distribution and breed differentiation in Mangalitsa pigs
Source: Front Genet. 2022 Oct 18;13:909986. doi: 10.3389/fgene.2022.909986 (PMC9632489; doi:10.3389/fgene.2022.909986)
Supplement: Supplementary file 3 [file DataSheet1.zip › Supplementary Data 1/Mangalitsa.fam]

RM ID1_06538 0 0 1 -9
BM ID1_06539 0 0 1 -9
BM ID1_06542 0 0 2 -9
BM ID1_06543 0 0 2 -9
BM ID1_06544 0 0 2 -9
SM ID1_06545 0 0 2 -9
SM ID1_06546 0 0 1 -9
BM ID1_06547 0 0 2 -9
BM ID1_06548 0 0 2 -9
BM ID1_06549 0 0 1 -9
SM ID1_06550 0 0 2 -9
SM ID1_06551 0 0 2 -9
RM ID1_06552 0 0 2 -9
SM ID1_06553 0 0 1 -9
RM ID1_06554 0 0 2 -9
BM ID1_06555 0 0 2 -9
BM ID1_06556 0 0 2 -9
BM ID1_06557 0 0 2 -9
BM ID1_06558 0 0 2 -9
RM ID1_06559 0 0 2 -9
BM ID1_06560 0 0 1 -9
SM ID1_06561 0 0 1 -9
SM ID1_06562 0 0 2 -9
BM ID1_06563 0 0 1 -9
BM ID1_06564 0 0 2 -9
BM ID1_06565 0 0 2 -9
BM ID1_06566 0 0 1 -9
BM ID1_06567 0 0 1 -9
BM ID1_06568 0 0 2 -9
BM ID1_06569 0 0 1 -9
BM ID1_06570 0 0 2 -9
SM ID1_06571 0 0 1 -9
SM ID1_06573 0 0 1 -9
SM ID1_06574 0 0 2 -9
SM ID1_06575 0 0 2 -9
SM ID1_06576 0 0 2 -9
SM ID1_06577 0 0 2 -9
SM ID1_06578 0 0 2 -9
RM ID1_06579 0 0 2 -9
SM ID1_06580 0 0 1 -9
SM ID1_06581 0 0 2 -9
BM ID1_06582 0 0 2 -9
BM ID1_06584 0 0 1 -9
RM ID1_06585 0 0 1 -9
RM ID1_06586 0 0 2 -9
RM ID1_06587 0 0 1 -9
SM ID1_06588 0 0 2 -9
SM ID1_06591 0 0 1 -9
SM ID1_06593 0 0 2 -9
BM ID1_06594 0 0 1 -9
RM ID1_06595 0 0 1 -9
RM ID1_06596 0 0 2 -9
RM ID2_08413 0 0 2 -9
BM ID2_08414 0 0 2 -9
RM ID2_08417 0 0 2 -9
RM ID2_08418 0 0 2 -9
BM ID2_08419 0 0 2 -9
RM ID2_08420 0 0 1 -9
BM ID2_08421 0 0 1 -9
SM ID2_08422 0 0 1 -9
RM ID2_08423 0 0 1 -9
RM ID2_08424 0 0 2 -9
SM ID2_08428 0 0 2 -9
RM ID2_08429 0 0 2 -9
RM ID2_08430 0 0 2 -9
SM ID2_08431 0 0 1 -9
SM ID2_08432 0 0 2 -9
RM ID2_08433 0 0 2 -9
RM ID2_08434 0 0 1 -9
SM ID2_08436 0 0 2 -9
SM ID2_08437 0 0 2 -9
SM ID2_08441 0 0 1 -9
SM ID2_08442 0 0 1 -9
RM ID2_08447 0 0 2 -9
SM ID2_08449 0 0 2 -9
SM ID2_08450 0 0 1 -9
RM ID2_08451 0 0 2 -9
RM ID2_08452 0 0 2 -9
RM ID2_08453 0 0 1 -9
BM ID2_08454 0 0 1 -9
RM ID2_08455 0 0 2 -9
RM ID2_08456 0 0 2 -9
RM ID2_08457 0 0 2 -9
RM ID2_08459 0 0 1 -9
SM ID2_08460 0 0 1 -9
SM ID2_08461 0 0 1 -9
SM ID2_08462 0 0 2 -9
SM ID2_08463 0 0 2 -9
SM ID2_08464 0 0 2 -9
